# Supplementary material for: Integrative Analysis Reveals Potentially Functional N6-Methylandenosine-Related Long Noncoding RNAs in Colon Adenocarcinoma
Source: Front Genet. 2021 Sep 17;12:739344. doi: 10.3389/fgene.2021.739344 (PMC8484874; doi:10.3389/fgene.2021.739344)
Supplement: Supplementary file 1 [file Table1.XLSX]

## Sheet: DE lncRNA (TCGA)
id	baseMean	log2FoldChange	lfcSE	stat	pvalue	padj
ENSG00000214888	5.13791	-5.59527	0.416407	-13.437	3.67e-41	1.9e-39
ENSG00000240498	174.324	-5.011	0.312227	-16.0492	5.79e-58	8.3e-56
ENSG00000226629	6.02732	-4.82455	0.40025	-12.0538	1.85e-33	5.86e-32
ENSG00000259237	4.74412	-4.81329	0.482477	-9.9762	1.94e-23	3.17e-22
ENSG00000254645	38.1141	-4.78792	0.338706	-14.1359	2.28e-45	1.57e-43
ENSG00000224958	10.1629	-4.59397	0.477324	-9.62443	6.31e-22	9.24e-21
ENSG00000224721	18.2079	-4.53982	0.310277	-14.6315	1.77e-48	1.44e-46
ENSG00000245870	1.45336	-4.46805	0.382411	-11.6839	1.54e-31	4.32e-30
ENSG00000224968	5.50544	-4.4579	0.277337	-16.0739	3.89e-58	5.62e-56
ENSG00000237125	77.9228	-4.38686	0.332871	-13.1789	1.16e-39	5.55e-38
ENSG00000279756	13.0048	-4.37544	0.325221	-13.4537	2.93e-41	1.53e-39
ENSG00000250538	1.8644	-4.18691	0.508672	-8.23107	1.86e-16	1.82e-15
ENSG00000184809	43.5869	-4.17337	0.364008	-11.465	1.98e-30	5.17e-29
ENSG00000266176	1.673	-4.1121	0.253374	-16.2294	3.13e-59	4.72e-57
ENSG00000265489	4.99143	-4.09773	0.338909	-12.0909	1.18e-33	3.79e-32
ENSG00000267774	2.26825	-4.08224	0.500021	-8.16413	3.24e-16	3.11e-15
ENSG00000256193	2.10925	-4.06127	0.393508	-10.3207	5.68e-25	1.04e-23
ENSG00000261292	1.88995	-4.04749	0.652362	-6.20436	5.49e-10	2.94e-09
ENSG00000226087	4.67775	-4.04366	0.26795	-15.0911	1.85e-51	1.79e-49
ENSG00000227136	2.85807	-3.92108	0.373881	-10.4875	9.86e-26	1.91e-24
ENSG00000239205	11.0075	-3.8385	0.399394	-9.61081	7.2e-22	1.05e-20
ENSG00000243832	2.59986	-3.7963	0.294129	-12.9069	4.11e-38	1.78e-36
ENSG00000259087	10.9806	-3.73135	0.326274	-11.4362	2.76e-30	7.12e-29
ENSG00000279835	5.15626	-3.68919	0.406737	-9.07021	1.19e-19	1.49e-18
ENSG00000265356	0.922614	-3.67295	0.447605	-8.20578	2.29e-16	2.23e-15
ENSG00000262543	2.45303	-3.67139	0.465649	-7.88445	3.16e-15	2.79e-14
ENSG00000254695	1.25613	-3.65641	0.400539	-9.12872	6.93e-20	8.83e-19
ENSG00000248174	1.3368	-3.64279	0.363065	-10.0334	1.09e-23	1.82e-22
ENSG00000267328	1.73112	-3.59922	0.455206	-7.90679	2.64e-15	2.35e-14
ENSG00000258137	3.18003	-3.58589	0.412636	-8.6902	3.62e-18	4.02e-17
ENSG00000253701	11.9851	-3.54835	0.307225	-11.5497	7.41e-31	1.98e-29
ENSG00000268555	5.34967	-3.52634	0.416212	-8.47247	2.4e-17	2.52e-16
ENSG00000216560	6.7556	-3.51347	0.440406	-7.97779	1.49e-15	1.36e-14
ENSG00000269667	11.4694	-3.46064	0.271411	-12.7506	3.1e-37	1.26e-35
ENSG00000225731	7.846	-3.35605	0.316439	-10.6057	2.8e-26	5.64e-25
ENSG00000263065	5.56837	-3.34473	0.331717	-10.0831	6.56e-24	1.12e-22
ENSG00000249453	5.39947	-3.34167	0.451756	-7.39707	1.39e-13	1.06e-12
ENSG00000280323	8.55811	-3.32814	0.504451	-6.59754	4.18e-11	2.5e-10
ENSG00000272372	2.51613	-3.30313	0.377904	-8.74066	2.32e-18	2.63e-17
ENSG00000174403	16.0758	-3.29123	0.32665	-10.0757	7.07e-24	1.2e-22
ENSG00000270403	9.49984	-3.28495	0.302396	-10.8631	1.73e-27	3.72e-26
ENSG00000188242	1956.19	-3.26547	0.197197	-16.5595	1.37e-61	2.27e-59
ENSG00000233215	4.4789	-3.25963	0.506391	-6.43698	1.22e-10	6.98e-10
ENSG00000229274	2.62275	-3.25811	0.369022	-8.82904	1.06e-18	1.23e-17
ENSG00000203808	3.15341	-3.2515	0.309458	-10.5071	8.01e-26	1.56e-24
ENSG00000228222	2.31579	-3.24484	0.311444	-10.4187	2.04e-25	3.85e-24
ENSG00000281852	1.61665	-3.23958	0.274202	-11.8146	3.28e-32	9.6e-31
ENSG00000250137	2.10081	-3.23869	0.401019	-8.07616	6.68e-16	6.25e-15
ENSG00000227260	0.728354	-3.22675	0.281981	-11.4432	2.54e-30	6.59e-29
ENSG00000223774	1.76491	-3.21897	0.348216	-9.2442	2.37e-20	3.11e-19
ENSG00000251599	0.693375	-3.20465	0.307363	-10.4262	1.88e-25	3.57e-24
ENSG00000257277	1.95975	-3.17688	0.59051	-5.3799	7.45e-08	3.13e-07
ENSG00000259478	1.76958	-3.11609	0.71508	-4.35768	1.31e-05	4.1e-05
ENSG00000233760	3.78767	-3.11279	0.299688	-10.3867	2.85e-25	5.31e-24
ENSG00000272180	1.44831	-3.10876	0.36449	-8.52907	1.48e-17	1.57e-16
ENSG00000271952	3.76405	-3.09852	0.311832	-9.93649	2.89e-23	4.65e-22
ENSG00000267405	3.85265	-3.08653	0.340444	-9.06621	1.23e-19	1.54e-18
ENSG00000260173	3.2853	-3.06484	0.223859	-13.6909	1.15e-42	6.57e-41
ENSG00000258216	0.972714	-3.0476	0.456724	-6.67273	2.51e-11	1.54e-10
ENSG00000260947	7.91356	-3.03195	0.351632	-8.62251	6.55e-18	7.15e-17
ENSG00000261672	0.878824	-3.01735	0.446124	-6.76347	1.35e-11	8.47e-11
ENSG00000254510	10.8326	-2.99412	0.25628	-11.683	1.56e-31	4.37e-30
ENSG00000260057	1.01373	-2.98912	0.316473	-9.44512	3.55e-21	4.94e-20
ENSG00000274956	9.19694	-2.98702	0.389809	-7.66279	1.82e-14	1.51e-13
ENSG00000253549	15.7268	-2.98688	0.229372	-13.022	9.17e-39	4.15e-37
ENSG00000261616	24.0066	-2.98392	0.259629	-11.493	1.43e-30	3.76e-29
ENSG00000228216	1.56415	-2.97483	0.374757	-7.93802	2.05e-15	1.85e-14
ENSG00000235295	1.53528	-2.97479	0.36478	-8.15504	3.49e-16	3.35e-15
ENSG00000264016	7.10376	-2.96683	0.212458	-13.9643	2.57e-44	1.65e-42
ENSG00000235321	1.03768	-2.96298	0.449184	-6.59638	4.21e-11	2.52e-10
ENSG00000254139	0.825568	-2.96034	0.381186	-7.76613	8.09e-15	6.92e-14
ENSG00000258537	1.53408	-2.95503	0.490156	-6.02876	1.65e-09	8.39e-09
ENSG00000258987	3.47686	-2.95444	0.34308	-8.61153	7.21e-18	7.84e-17
ENSG00000262198	1.15556	-2.94806	0.519262	-5.6774	1.37e-08	6.28e-08
ENSG00000224318	1.60149	-2.94258	0.284589	-10.3397	4.66e-25	8.55e-24
ENSG00000267505	5.65303	-2.92378	0.326891	-8.9442	3.75e-19	4.5e-18
ENSG00000258274	20.8819	-2.90447	0.535792	-5.42089	5.93e-08	2.52e-07
ENSG00000235209	2.74891	-2.89962	0.311559	-9.30683	1.32e-20	1.76e-19
ENSG00000242611	4.02582	-2.89587	0.307246	-9.42526	4.29e-21	5.92e-20
ENSG00000223573	57.6305	-2.88765	0.288079	-10.0238	1.2e-23	1.99e-22
ENSG00000238837	0.752348	-2.88583	0.379045	-7.61343	2.67e-14	2.17e-13
ENSG00000278309	11.7231	-2.88118	0.286168	-10.0681	7.64e-24	1.29e-22
ENSG00000230393	0.794746	-2.88029	0.399147	-7.21611	5.35e-13	3.86e-12
ENSG00000261550	4.42215	-2.88013	0.199611	-14.4287	3.41e-47	2.6e-45
ENSG00000236120	4.09405	-2.8683	0.244228	-11.7444	7.55e-32	2.16e-30
ENSG00000259459	51.1467	-2.86545	0.275974	-10.383	2.96e-25	5.52e-24
ENSG00000280143	201.599	-2.85139	0.236409	-12.0612	1.69e-33	5.38e-32
ENSG00000214797	2.093	-2.83595	0.368228	-7.70161	1.34e-14	1.13e-13
ENSG00000261469	13.0048	-2.81776	0.181031	-15.5651	1.26e-54	1.43e-52
ENSG00000261761	2.24253	-2.81583	0.436039	-6.45774	1.06e-10	6.12e-10
ENSG00000237457	3.10264	-2.81555	0.594295	-4.73763	2.16e-06	7.57e-06
ENSG00000225986	16.7739	-2.81372	0.245293	-11.4708	1.85e-30	4.85e-29
ENSG00000223462	2.18718	-2.81037	0.33185	-8.46878	2.48e-17	2.6e-16
ENSG00000233308	1.62283	-2.81014	0.337527	-8.32567	8.39e-17	8.48e-16
ENSG00000265369	3.38613	-2.77628	0.441904	-6.28254	3.33e-10	1.83e-09
ENSG00000241158	34.5461	-2.75313	0.38435	-7.16308	7.89e-13	5.61e-12
ENSG00000228962	1.5025	-2.75131	0.24504	-11.228	2.97e-29	7.21e-28
ENSG00000253102	4.56909	-2.74894	0.191192	-14.3779	7.13e-47	5.37e-45
ENSG00000253647	0.796383	-2.74364	0.432713	-6.34057	2.29e-10	1.28e-09
ENSG00000267257	0.905627	-2.73882	0.381827	-7.17294	7.34e-13	5.23e-12
ENSG00000257275	2.24194	-2.71564	0.594016	-4.57166	4.84e-06	1.61e-05
ENSG00000257194	3.96138	-2.70992	0.327281	-8.28011	1.23e-16	1.23e-15
ENSG00000262097	1.60097	-2.70673	0.270234	-10.0162	1.29e-23	2.15e-22
ENSG00000234323	1.22911	-2.70368	0.353403	-7.65043	2e-14	1.65e-13
ENSG00000255478	1.59003	-2.69905	0.227553	-11.8612	1.88e-32	5.58e-31
ENSG00000263400	24.9995	-2.69719	0.176674	-15.2664	1.28e-52	1.31e-50
ENSG00000249797	0.79989	-2.68258	0.399989	-6.70663	1.99e-11	1.23e-10
ENSG00000174407	0.721856	-2.66483	0.454071	-5.86874	4.39e-09	2.12e-08
ENSG00000229619	155.855	-2.66271	0.197105	-13.5091	1.38e-41	7.4e-40
ENSG00000231412	37.1088	-2.66126	0.343622	-7.74473	9.58e-15	8.14e-14
ENSG00000257859	3.76775	-2.6605	0.277121	-9.60052	7.95e-22	1.16e-20
ENSG00000260719	4.46478	-2.64434	0.265352	-9.96543	2.16e-23	3.51e-22
ENSG00000280439	2.2762	-2.63957	0.270506	-9.75789	1.71e-22	2.6e-21
ENSG00000249167	1.80413	-2.63658	0.220015	-11.9836	4.33e-33	1.34e-31
ENSG00000225194	7.85472	-2.63296	0.175115	-15.0356	4.29e-51	4.1e-49
ENSG00000254248	3.30409	-2.62925	0.308879	-8.51223	1.71e-17	1.81e-16
ENSG00000225936	0.719703	-2.62245	0.266906	-9.82536	8.76e-23	1.36e-21
ENSG00000230709	2.68861	-2.61587	0.296857	-8.81188	1.23e-18	1.42e-17
ENSG00000231758	1.83709	-2.60618	0.692665	-3.76254	0.000168198	0.000440312
ENSG00000230798	4.43347	-2.59758	0.353357	-7.35116	1.96e-13	1.48e-12
ENSG00000269186	25.055	-2.58136	0.223278	-11.5612	6.48e-31	1.74e-29
ENSG00000263312	2.15922	-2.5778	0.272878	-9.44672	3.5e-21	4.87e-20
ENSG00000272463	30.6265	-2.57042	0.179184	-14.3451	1.14e-46	8.49e-45
ENSG00000256508	2.47358	-2.57009	0.268122	-9.58554	9.2e-22	1.33e-20
ENSG00000281721	1.99915	-2.56928	0.406711	-6.31721	2.66e-10	1.48e-09
ENSG00000234336	1.81207	-2.56809	0.29395	-8.73646	2.41e-18	2.72e-17
ENSG00000237419	0.832999	-2.55954	0.36812	-6.95301	3.58e-12	2.37e-11
ENSG00000230910	2.12316	-2.54913	0.343143	-7.42878	1.1e-13	8.47e-13
ENSG00000231246	1.99691	-2.54211	0.235976	-10.7727	4.63e-27	9.76e-26
ENSG00000235366	3.58624	-2.53643	0.290476	-8.73197	2.5e-18	2.83e-17
ENSG00000254237	1.27466	-2.53073	0.483123	-5.23827	1.62e-07	6.53e-07
ENSG00000248309	7.06376	-2.52757	0.278621	-9.07173	1.17e-19	1.47e-18
ENSG00000231943	0.741568	-2.52729	0.374475	-6.74887	1.49e-11	9.32e-11
ENSG00000281100	17.9881	-2.52671	0.182513	-13.844	1.38e-43	8.47e-42
ENSG00000223726	0.888568	-2.52623	0.390395	-6.47096	9.74e-11	5.63e-10
ENSG00000214381	2.54249	-2.52194	0.405083	-6.22575	4.79e-10	2.59e-09
ENSG00000235049	13.4503	-2.51929	0.307349	-8.19685	2.47e-16	2.4e-15
ENSG00000249279	9.17798	-2.51561	0.281641	-8.93195	4.19e-19	5.01e-18
ENSG00000226741	2.16077	-2.50931	0.426933	-5.87753	4.16e-09	2.02e-08
ENSG00000245080	12.3326	-2.50842	0.290168	-8.64471	5.39e-18	5.92e-17
ENSG00000256643	72.5637	-2.49451	0.259319	-9.61946	6.62e-22	9.68e-21
ENSG00000234690	45.1329	-2.49421	0.174914	-14.2596	3.9e-46	2.81e-44
ENSG00000225335	69.0448	-2.49265	0.11851	-21.0332	3.26e-98	2.43e-95
ENSG00000259002	0.769684	-2.48215	0.222187	-11.1714	5.63e-29	1.33e-27
ENSG00000225383	6.27704	-2.47297	0.278851	-8.86842	7.42e-19	8.71e-18
ENSG00000280119	5.74287	-2.47036	0.328312	-7.52442	5.3e-14	4.2e-13
ENSG00000247416	0.890088	-2.46557	0.305324	-8.07524	6.73e-16	6.3e-15
ENSG00000226530	0.644823	-2.46518	0.453173	-5.43981	5.33e-08	2.28e-07
ENSG00000263812	2.80019	-2.46101	0.19401	-12.6849	7.17e-37	2.84e-35
ENSG00000275897	7.54273	-2.44991	0.195564	-12.5274	5.29e-36	1.98e-34
ENSG00000237807	30.858	-2.44706	0.235863	-10.3749	3.23e-25	5.99e-24
ENSG00000224565	0.696317	-2.44177	0.382693	-6.38051	1.77e-10	9.97e-10
ENSG00000230970	0.542482	-2.4395	0.398875	-6.11596	9.6e-10	5.01e-09
ENSG00000224513	0.803396	-2.43813	0.406761	-5.99401	2.05e-09	1.03e-08
ENSG00000235026	31.6073	-2.43751	0.527551	-4.62043	3.83e-06	1.29e-05
ENSG00000229228	4.05828	-2.41314	0.279677	-8.62829	6.23e-18	6.81e-17
ENSG00000229694	4.38916	-2.41291	0.385085	-6.2659	3.71e-10	2.02e-09
ENSG00000280061	2.05189	-2.41161	0.440111	-5.47955	4.26e-08	1.84e-07
ENSG00000266968	21.3526	-2.40897	0.51013	-4.72226	2.33e-06	8.12e-06
ENSG00000253177	0.78577	-2.4016	0.344837	-6.96445	3.3e-12	2.2e-11
ENSG00000254204	1.02954	-2.39959	0.350624	-6.84376	7.71e-12	4.95e-11
ENSG00000267466	11.4065	-2.3936	0.359388	-6.66021	2.73e-11	1.67e-10
ENSG00000226571	0.961053	-2.38999	0.464049	-5.15029	2.6e-07	1.02e-06
ENSG00000254827	324.446	-2.38088	0.159793	-14.8998	3.3e-50	2.97e-48
ENSG00000253665	0.94064	-2.37821	0.329255	-7.223	5.09e-13	3.68e-12
ENSG00000267532	14.3316	-2.37729	0.15946	-14.9084	2.91e-50	2.63e-48
ENSG00000281128	0.64264	-2.35717	0.416411	-5.66067	1.51e-08	6.89e-08
ENSG00000227508	2.68998	-2.3562	0.236606	-9.95833	2.32e-23	3.76e-22
ENSG00000268505	15.2777	-2.35279	0.214375	-10.9751	5.03e-28	1.12e-26
ENSG00000271820	1.09374	-2.35224	0.306846	-7.66586	1.78e-14	1.47e-13
ENSG00000245526	3.2373	-2.35152	0.346618	-6.78416	1.17e-11	7.39e-11
ENSG00000257582	4.69579	-2.33959	0.235457	-9.93636	2.89e-23	4.65e-22
ENSG00000245869	1.32009	-2.33905	0.396132	-5.90473	3.53e-09	1.73e-08
ENSG00000259347	6.07949	-2.33776	0.311083	-7.51491	5.69e-14	4.51e-13
ENSG00000275830	0.789235	-2.33652	0.37148	-6.28976	3.18e-10	1.75e-09
ENSG00000250320	7.50754	-2.32856	0.214577	-10.8518	1.95e-27	4.2e-26
ENSG00000196979	2.10812	-2.3055	0.393244	-5.86276	4.55e-09	2.2e-08
ENSG00000275418	0.878018	-2.3048	0.345325	-6.67431	2.48e-11	1.52e-10
ENSG00000250850	0.618804	-2.29838	0.522803	-4.39627	1.1e-05	3.48e-05
ENSG00000246379	3.26567	-2.29821	0.304345	-7.55134	4.31e-14	3.44e-13
ENSG00000226237	5.95696	-2.29715	0.329399	-6.97378	3.09e-12	2.06e-11
ENSG00000236780	3.73096	-2.29353	0.380448	-6.02849	1.65e-09	8.4e-09
ENSG00000236915	3.52587	-2.29291	0.227054	-10.0985	5.61e-24	9.61e-23
ENSG00000227467	4.33293	-2.29199	0.237346	-9.65675	4.6e-22	6.82e-21
ENSG00000226431	0.712616	-2.28915	0.38744	-5.9084	3.45e-09	1.69e-08
ENSG00000261513	2.24481	-2.28727	0.24434	-9.361	7.9e-21	1.07e-19
ENSG00000231367	3.71982	-2.28223	0.276241	-8.26176	1.44e-16	1.42e-15
ENSG00000235904	1.8602	-2.27727	0.365546	-6.22978	4.67e-10	2.52e-09
ENSG00000228495	4.71175	-2.27088	0.26881	-8.44787	2.97e-17	3.09e-16
ENSG00000241684	13.5571	-2.26963	0.306332	-7.40905	1.27e-13	9.75e-13
ENSG00000234460	2.10232	-2.26955	0.411252	-5.51865	3.42e-08	1.5e-07
ENSG00000234184	3.93003	-2.26753	0.314126	-7.21853	5.26e-13	3.8e-12
ENSG00000262619	0.828981	-2.25474	0.393988	-5.72287	1.05e-08	4.87e-08
ENSG00000254143	1.0052	-2.25358	0.299602	-7.5219	5.4e-14	4.28e-13
ENSG00000231713	3.38379	-2.2427	0.327313	-6.85185	7.29e-12	4.69e-11
ENSG00000279727	3.09741	-2.23918	0.248728	-9.00253	2.21e-19	2.71e-18
ENSG00000224961	42.2616	-2.22584	0.247305	-9.00039	2.25e-19	2.76e-18
ENSG00000280216	0.618185	-2.22071	0.399203	-5.56285	2.65e-08	1.18e-07
ENSG00000250360	0.973836	-2.21586	0.369223	-6.00141	1.96e-09	9.84e-09
ENSG00000205037	4.19209	-2.21366	0.314715	-7.03386	2.01e-12	1.37e-11
ENSG00000231768	3.86521	-2.21328	0.296794	-7.45727	8.83e-14	6.88e-13
ENSG00000280040	8.16967	-2.21271	0.159104	-13.9074	5.72e-44	3.6e-42
ENSG00000266036	57.2436	-2.20879	0.17613	-12.5407	4.47e-36	1.69e-34
ENSG00000266573	0.735604	-2.20055	0.264911	-8.30674	9.84e-17	9.9e-16
ENSG00000244968	5.18096	-2.20029	0.230651	-9.53948	1.44e-21	2.05e-20
ENSG00000259834	50.8852	-2.1925	0.267637	-8.19208	2.57e-16	2.49e-15
ENSG00000261730	4.01256	-2.18302	0.203929	-10.7048	9.67e-27	2e-25
ENSG00000258630	4.24351	-2.17935	0.22341	-9.75495	1.76e-22	2.67e-21
ENSG00000233485	0.564361	-2.1686	0.401885	-5.39608	6.81e-08	2.88e-07
ENSG00000253690	0.442779	-2.16663	0.370568	-5.84679	5.01e-09	2.41e-08
ENSG00000274128	0.823796	-2.16032	0.348885	-6.19208	5.94e-10	3.17e-09
ENSG00000277763	4.61708	-2.15871	0.181307	-11.9064	1.1e-32	3.3e-31
ENSG00000250629	0.496602	-2.15649	0.361755	-5.9612	2.5e-09	1.24e-08
ENSG00000233421	1.93144	-2.15138	0.329655	-6.52615	6.75e-11	3.96e-10
ENSG00000253736	0.931253	-2.15067	0.237382	-9.05993	1.31e-19	1.63e-18
ENSG00000254042	9.57116	-2.14555	0.282744	-7.58832	3.24e-14	2.62e-13
ENSG00000269139	0.56485	-2.14246	0.430892	-4.97214	6.62e-07	2.48e-06
ENSG00000224220	8.26347	-2.14145	0.294525	-7.27084	3.57e-13	2.62e-12
ENSG00000280032	12.6273	-2.13547	0.223979	-9.53428	1.51e-21	2.16e-20
ENSG00000263508	8.76846	-2.13253	0.233102	-9.1485	5.77e-20	7.39e-19
ENSG00000228778	1.80261	-2.13147	0.283082	-7.52952	5.09e-14	4.05e-13
ENSG00000261276	0.898606	-2.12912	0.337976	-6.29961	2.98e-10	1.65e-09
ENSG00000269936	335.754	-2.11944	0.228814	-9.26272	1.99e-20	2.63e-19
ENSG00000260500	1.48287	-2.11544	0.285458	-7.41067	1.26e-13	9.64e-13
ENSG00000235523	3.1288	-2.10857	0.344467	-6.12125	9.28e-10	4.85e-09
ENSG00000225279	1.34556	-2.10854	0.267914	-7.8702	3.54e-15	3.12e-14
ENSG00000227954	9.45138	-2.10605	0.213448	-9.86684	5.8e-23	9.13e-22
ENSG00000274370	11.763	-2.10588	0.180901	-11.641	2.55e-31	7.04e-30
ENSG00000280551	6.28008	-2.10526	0.410055	-5.13408	2.84e-07	1.11e-06
ENSG00000257551	0.616645	-2.10234	0.284865	-7.38014	1.58e-13	1.2e-12
ENSG00000235749	0.865818	-2.10177	0.423657	-4.96102	7.01e-07	2.62e-06
ENSG00000225670	9.65851	-2.10056	0.333643	-6.29583	3.06e-10	1.68e-09
ENSG00000224189	458.241	-2.09973	0.228678	-9.18205	4.23e-20	5.48e-19
ENSG00000228013	2.95871	-2.09519	0.211918	-9.88679	4.75e-23	7.51e-22
ENSG00000261625	17.3418	-2.09372	0.244677	-8.55706	1.16e-17	1.24e-16
ENSG00000268804	1.13085	-2.09293	0.322649	-6.4867	8.77e-11	5.09e-10
ENSG00000223839	1.41534	-2.08728	0.306227	-6.8161	9.35e-12	5.96e-11
ENSG00000279154	0.451361	-2.08539	0.387235	-5.38532	7.23e-08	3.05e-07
ENSG00000205106	2.30196	-2.08074	0.235111	-8.85004	8.75e-19	1.02e-17
ENSG00000250681	0.671337	-2.07988	0.455292	-4.56824	4.92e-06	1.63e-05
ENSG00000226777	79.4186	-2.07585	0.300148	-6.91611	4.64e-12	3.04e-11
ENSG00000269970	2.4016	-2.07447	0.241929	-8.57473	9.93e-18	1.07e-16
ENSG00000248211	8.40915	-2.05714	0.23827	-8.63363	5.94e-18	6.51e-17
ENSG00000227051	216.447	-2.05203	0.203698	-10.0739	7.21e-24	1.22e-22
ENSG00000261496	2.22642	-2.04697	0.317442	-6.44833	1.13e-10	6.49e-10
ENSG00000261888	27.2431	-2.04612	0.185501	-11.0303	2.73e-28	6.15e-27
ENSG00000238078	2.16958	-2.04283	0.240234	-8.50351	1.84e-17	1.95e-16
ENSG00000229019	1.10954	-2.04027	0.584998	-3.48766	0.00048727	0.0011772
ENSG00000250252	0.581073	-2.03835	0.491076	-4.15079	3.31e-05	9.74e-05
ENSG00000254192	1.35167	-2.03633	0.24642	-8.26365	1.41e-16	1.4e-15
ENSG00000272143	12.5692	-2.03298	0.21487	-9.46142	3.04e-21	4.25e-20
ENSG00000232520	1.24851	-2.03189	0.281673	-7.21366	5.45e-13	3.93e-12
ENSG00000280073	1.53951	-2.03157	0.393232	-5.16634	2.39e-07	9.42e-07
ENSG00000250596	4.21621	-2.02733	0.258309	-7.84849	4.21e-15	3.69e-14
ENSG00000253105	1.34035	-2.02021	0.248581	-8.12696	4.4e-16	4.18e-15
ENSG00000234828	6.65414	-2.01708	0.381862	-5.28222	1.28e-07	5.21e-07
ENSG00000256706	0.356669	-2.01566	0.374525	-5.38191	7.37e-08	3.1e-07
ENSG00000229155	45.2005	-2.01388	0.142271	-14.1553	1.73e-45	1.21e-43
ENSG00000244620	1.79287	-2.01019	0.363819	-5.52525	3.29e-08	1.44e-07
ENSG00000249849	0.448929	-2.0099	0.306507	-6.55743	5.47e-11	3.23e-10
ENSG00000240710	2.12223	-2.00879	0.308452	-6.51249	7.39e-11	4.31e-10
ENSG00000279484	1.81913	-2.00368	0.326489	-6.13704	8.41e-10	4.41e-09
ENSG00000230500	0.545222	-2.00089	0.435539	-4.59405	4.35e-06	1.46e-05
ENSG00000250073	33.2573	-1.99781	0.159709	-12.509	6.66e-36	2.48e-34
ENSG00000232855	8.25088	-1.99766	0.264721	-7.54628	4.48e-14	3.57e-13
ENSG00000257524	13.9198	-1.99666	0.247069	-8.08137	6.4e-16	6e-15
ENSG00000231680	1.00294	-1.97877	0.219808	-9.00227	2.21e-19	2.71e-18
ENSG00000250413	2.8749	-1.97808	0.247987	-7.97654	1.5e-15	1.37e-14
ENSG00000224239	0.80241	-1.97755	0.331761	-5.96076	2.51e-09	1.25e-08
ENSG00000279866	14.0501	-1.97173	0.254704	-7.74125	9.84e-15	8.35e-14
ENSG00000268388	447.663	-1.97101	0.182525	-10.7986	3.5e-27	7.43e-26
ENSG00000224984	7.99037	-1.96741	0.221624	-8.87722	6.86e-19	8.07e-18
ENSG00000243069	6.52761	-1.96427	0.341741	-5.74782	9.04e-09	4.23e-08
ENSG00000259370	35.4715	-1.96041	0.254191	-7.71237	1.24e-14	1.04e-13
ENSG00000235659	1.02	-1.95945	0.307154	-6.3794	1.78e-10	1e-09
ENSG00000229261	14.6335	-1.95538	0.266734	-7.33083	2.29e-13	1.71e-12
ENSG00000265408	0.553414	-1.94958	0.328023	-5.94342	2.79e-09	1.38e-08
ENSG00000227487	0.708991	-1.94942	0.37362	-5.21766	1.81e-07	7.25e-07
ENSG00000257023	1.53466	-1.9464	0.244171	-7.97145	1.57e-15	1.43e-14
ENSG00000249346	2.68766	-1.94614	0.289104	-6.73164	1.68e-11	1.04e-10
ENSG00000273971	5.10319	-1.94438	0.375733	-5.17489	2.28e-07	9.02e-07
ENSG00000237179	1.03631	-1.94255	0.569993	-3.40803	0.00065433	0.0015414
ENSG00000281809	1.11027	-1.93743	0.241487	-8.02293	1.03e-15	9.5e-15
ENSG00000260182	1.31346	-1.9357	0.378439	-5.11495	3.14e-07	1.22e-06
ENSG00000277531	0.54723	-1.93189	0.455027	-4.24566	2.18e-05	6.58e-05
ENSG00000241224	126.089	-1.92897	0.268585	-7.182	6.87e-13	4.91e-12
ENSG00000203585	3.63671	-1.92577	0.289628	-6.64911	2.95e-11	1.79e-10
ENSG00000228877	0.46945	-1.92397	0.351865	-5.46794	4.55e-08	1.96e-07
ENSG00000273771	2.4979	-1.92335	0.28669	-6.70882	1.96e-11	1.21e-10
ENSG00000237513	13.6647	-1.92164	0.227774	-8.43663	3.27e-17	3.39e-16
ENSG00000236352	0.460267	-1.91943	0.395255	-4.85619	1.2e-06	4.33e-06
ENSG00000237638	1.23608	-1.91747	0.333037	-5.75753	8.54e-09	4.01e-08
ENSG00000227803	0.704327	-1.90659	0.275307	-6.92531	4.35e-12	2.85e-11
ENSG00000261054	2.44549	-1.90325	0.376043	-5.06125	4.17e-07	1.6e-06
ENSG00000229151	0.466012	-1.90316	0.395088	-4.81704	1.46e-06	5.21e-06
ENSG00000227117	1.34816	-1.90215	0.282253	-6.73918	1.59e-11	9.94e-11
ENSG00000236333	3.98164	-1.89933	0.493394	-3.84952	0.00011835	0.000317603
ENSG00000261033	0.604495	-1.89054	0.304466	-6.20936	5.32e-10	2.86e-09
ENSG00000259672	1.39746	-1.88891	0.609276	-3.10025	0.0019336	0.00417022
ENSG00000265519	33.1014	-1.88701	0.203516	-9.27206	1.83e-20	2.42e-19
ENSG00000249699	0.845913	-1.88257	0.495675	-3.798	0.000145867	0.00038505
ENSG00000275088	3.12136	-1.88158	0.18966	-9.92081	3.38e-23	5.41e-22
ENSG00000272511	4.34344	-1.8776	0.349238	-5.37627	7.6e-08	3.19e-07
ENSG00000229407	2.32355	-1.87732	0.227436	-8.25426	1.53e-16	1.51e-15
ENSG00000235532	4.60874	-1.87537	0.360311	-5.20486	1.94e-07	7.74e-07
ENSG00000263429	842.671	-1.87238	0.158112	-11.8421	2.37e-32	6.96e-31
ENSG00000229116	1.01062	-1.87178	0.359875	-5.2012	1.98e-07	7.89e-07
ENSG00000225472	1.07919	-1.87132	0.294527	-6.35364	2.1e-10	1.18e-09
ENSG00000280186	5.16952	-1.87077	0.144204	-12.9731	1.74e-38	7.72e-37
ENSG00000228549	5.94618	-1.87054	0.284144	-6.58306	4.61e-11	2.75e-10
ENSG00000260838	2.40056	-1.86812	0.396085	-4.71648	2.4e-06	8.34e-06
ENSG00000261156	0.851402	-1.86499	0.533644	-3.49482	0.000474375	0.00114861
ENSG00000256377	33.7321	-1.86233	0.30697	-6.06682	1.3e-09	6.7e-09
ENSG00000272729	2.91922	-1.86057	0.274003	-6.79033	1.12e-11	7.09e-11
ENSG00000261729	4.50732	-1.85966	0.244798	-7.5967	3.04e-14	2.46e-13
ENSG00000267272	13.8888	-1.85894	0.215311	-8.63371	5.94e-18	6.5e-17
ENSG00000253608	1.15513	-1.85705	0.271764	-6.83333	8.3e-12	5.31e-11
ENSG00000255354	2.9327	-1.85414	0.422997	-4.38334	1.17e-05	3.68e-05
ENSG00000255446	0.491094	-1.85009	0.357684	-5.17241	2.31e-07	9.13e-07
ENSG00000266114	0.835335	-1.84946	0.412362	-4.48504	7.29e-06	2.36e-05
ENSG00000226519	2.34102	-1.84853	0.300299	-6.15564	7.48e-10	3.95e-09
ENSG00000261795	2.76734	-1.84562	0.277381	-6.65374	2.86e-11	1.74e-10
ENSG00000227082	4.03305	-1.84458	0.295657	-6.23893	4.41e-10	2.39e-09
ENSG00000250385	4.67264	-1.83641	0.415734	-4.41726	1e-05	3.18e-05
ENSG00000166770	57.2955	-1.83579	0.171975	-10.6747	1.34e-26	2.74e-25
ENSG00000279965	1.00247	-1.83553	0.495858	-3.70172	0.000214143	0.000550505
ENSG00000240040	4.0628	-1.83537	0.303246	-6.05241	1.43e-09	7.29e-09
ENSG00000256650	0.66173	-1.83434	0.551609	-3.32543	0.000882817	0.00202465
ENSG00000234807	4.49259	-1.83308	0.146719	-12.4938	8.07e-36	2.98e-34
ENSG00000278484	10.3345	-1.83283	0.460088	-3.98365	6.79e-05	0.000189516
ENSG00000234817	4.67591	-1.8269	0.172531	-10.5888	3.36e-26	6.71e-25
ENSG00000234880	1.08424	-1.82523	0.363765	-5.0176	5.23e-07	1.98e-06
ENSG00000243818	0.817242	-1.82467	0.569397	-3.20456	0.00135267	0.00300046
ENSG00000257060	0.869672	-1.82359	0.444673	-4.10097	4.11e-05	0.000119094
ENSG00000174680	1.2203	-1.82062	0.308937	-5.89316	3.79e-09	1.85e-08
ENSG00000241720	0.975643	-1.81987	0.276775	-6.57528	4.86e-11	2.89e-10
ENSG00000205056	6.28125	-1.81797	0.357083	-5.09116	3.56e-07	1.38e-06
ENSG00000278934	9.20062	-1.81516	0.218691	-8.30011	1.04e-16	1.05e-15
ENSG00000251292	8.06748	-1.80861	0.398369	-4.54003	5.62e-06	1.85e-05
ENSG00000232680	6.54947	-1.80855	0.259585	-6.96706	3.24e-12	2.16e-11
ENSG00000258479	1.18623	-1.80483	0.25564	-7.06005	1.66e-12	1.14e-11
ENSG00000250056	6.74268	-1.79616	0.401174	-4.47726	7.56e-06	2.45e-05
ENSG00000259319	24.298	-1.79451	0.117954	-15.2136	2.87e-52	2.88e-50
ENSG00000254533	2.2798	-1.79124	0.339473	-5.27655	1.32e-07	5.36e-07
ENSG00000240240	2.39527	-1.79114	0.301764	-5.93556	2.93e-09	1.45e-08
ENSG00000264717	5.35394	-1.7897	0.257338	-6.95467	3.53e-12	2.34e-11
ENSG00000232046	2.7386	-1.78595	0.347866	-5.13402	2.84e-07	1.11e-06
ENSG00000272823	1.15412	-1.78472	0.25375	-7.03336	2.02e-12	1.37e-11
ENSG00000271474	5.96398	-1.77937	0.180687	-9.84781	7.01e-23	1.1e-21
ENSG00000186594	441.083	-1.77568	0.132964	-13.3546	1.11e-40	5.63e-39
ENSG00000280302	0.66721	-1.7749	0.438643	-4.04635	5.2e-05	0.000148032
ENSG00000233080	1.49511	-1.7729	0.305827	-5.79706	6.75e-09	3.2e-08
ENSG00000223382	4.84141	-1.7719	0.253218	-6.99753	2.61e-12	1.75e-11
ENSG00000254414	1.69589	-1.76945	0.211244	-8.37634	5.46e-17	5.58e-16
ENSG00000226751	4.13238	-1.76404	0.249691	-7.0649	1.61e-12	1.1e-11
ENSG00000267454	11.2556	-1.76167	0.17025	-10.3475	4.29e-25	7.91e-24
ENSG00000260519	0.760493	-1.76041	0.247272	-7.11931	1.08e-12	7.59e-12
ENSG00000268754	2.44096	-1.7603	0.211137	-8.33723	7.61e-17	7.72e-16
ENSG00000269553	1.52702	-1.75635	0.428969	-4.09436	4.23e-05	0.000122273
ENSG00000270607	5.66479	-1.75617	0.281999	-6.22759	4.74e-10	2.56e-09
ENSG00000271392	1.54433	-1.75428	0.290267	-6.04366	1.51e-09	7.68e-09
ENSG00000267304	2.36927	-1.75215	0.389068	-4.50346	6.69e-06	2.18e-05
ENSG00000271715	2.55402	-1.74917	0.264306	-6.618	3.64e-11	2.19e-10
ENSG00000233554	37.2644	-1.74725	0.122875	-14.2198	6.9e-46	4.92e-44
ENSG00000228951	0.457289	-1.74461	0.387224	-4.50542	6.62e-06	2.16e-05
ENSG00000267453	1.55516	-1.74298	0.352592	-4.94334	7.68e-07	2.85e-06
ENSG00000204241	7.99484	-1.74024	0.243213	-7.1552	8.36e-13	5.93e-12
ENSG00000203307	2.7522	-1.73658	0.250419	-6.93467	4.07e-12	2.68e-11
ENSG00000226762	0.547315	-1.73564	0.484135	-3.58503	0.000337033	0.000837667
ENSG00000279622	1.88548	-1.73435	0.269797	-6.42837	1.29e-10	7.37e-10
ENSG00000234427	0.552517	-1.72892	0.30446	-5.67864	1.36e-08	6.24e-08
ENSG00000225111	6.77096	-1.72753	0.256212	-6.74258	1.56e-11	9.71e-11
ENSG00000224259	513.511	-1.72661	0.172746	-9.99507	1.6e-23	2.64e-22
ENSG00000256879	0.434016	-1.72637	0.433955	-3.97822	6.94e-05	0.000193603
ENSG00000259514	1.78836	-1.723	0.366225	-4.70477	2.54e-06	8.81e-06
ENSG00000225655	0.495966	-1.72015	0.399045	-4.31067	1.63e-05	5.01e-05
ENSG00000274624	0.934998	-1.71838	0.341474	-5.03225	4.85e-07	1.85e-06
ENSG00000277631	0.687126	-1.71689	0.460092	-3.73162	0.000190253	0.000493134
ENSG00000236404	10.8478	-1.71511	0.253633	-6.76219	1.36e-11	8.54e-11
ENSG00000271797	9.95833	-1.71219	0.100921	-16.9656	1.48e-64	2.9e-62
ENSG00000272944	5.6251	-1.71117	0.246204	-6.95019	3.65e-12	2.42e-11
ENSG00000230943	5.35822	-1.70921	0.205947	-8.29925	1.05e-16	1.05e-15
ENSG00000233214	6.66601	-1.7059	0.252177	-6.7647	1.34e-11	8.41e-11
ENSG00000249096	51.2646	-1.70475	0.216367	-7.87896	3.3e-15	2.91e-14
ENSG00000247970	1.80192	-1.70356	0.172064	-9.90071	4.13e-23	6.58e-22
ENSG00000273472	8.98166	-1.70303	0.184131	-9.24902	2.27e-20	2.98e-19
ENSG00000272163	0.590761	-1.69541	0.390658	-4.33988	1.43e-05	4.43e-05
ENSG00000271390	0.499175	-1.69362	0.333039	-5.08533	3.67e-07	1.42e-06
ENSG00000239941	0.538642	-1.69319	0.438629	-3.86019	0.000113298	0.000304858
ENSG00000228063	1.36287	-1.69258	0.274247	-6.17174	6.75e-10	3.59e-09
ENSG00000250343	0.815255	-1.68894	0.589147	-2.86676	0.00414703	0.00840022
ENSG00000280229	2.29392	-1.68561	0.582816	-2.89219	0.00382565	0.00779889
ENSG00000233968	6.16719	-1.68512	0.258546	-6.51767	7.14e-11	4.17e-10
ENSG00000260273	11.351	-1.68428	0.140359	-11.9998	3.56e-33	1.11e-31
ENSG00000259342	187.73	-1.6841	0.239472	-7.03256	2.03e-12	1.38e-11
ENSG00000266680	44.1595	-1.68338	0.143022	-11.77	5.57e-32	1.61e-30
ENSG00000249752	0.509522	-1.68182	0.379816	-4.42799	9.51e-06	3.03e-05
ENSG00000242258	27.9953	-1.67842	0.195786	-8.57271	1.01e-17	1.09e-16
ENSG00000249082	10.1268	-1.67658	0.229112	-7.31772	2.52e-13	1.88e-12
ENSG00000167117	456.521	-1.6716	0.180427	-9.26468	1.96e-20	2.59e-19
ENSG00000267097	0.498301	-1.67106	0.356852	-4.68278	2.83e-06	9.73e-06
ENSG00000278058	3.6489	-1.66762	0.205072	-8.13185	4.23e-16	4.02e-15
ENSG00000273445	7.28598	-1.66679	0.320341	-5.20319	1.96e-07	7.81e-07
ENSG00000258819	2.49413	-1.66361	0.22538	-7.38137	1.57e-13	1.19e-12
ENSG00000259436	5.41214	-1.66141	0.232825	-7.13587	9.62e-13	6.77e-12
ENSG00000271824	172.296	-1.66103	0.298061	-5.57277	2.51e-08	1.11e-07
ENSG00000263470	45.7079	-1.6607	0.130396	-12.7359	3.74e-37	1.51e-35
ENSG00000273972	5.03215	-1.6586	0.234878	-7.06153	1.65e-12	1.13e-11
ENSG00000267034	4.77418	-1.65017	0.287164	-5.74643	9.11e-09	4.26e-08
ENSG00000250734	2.58862	-1.64552	0.442178	-3.72139	0.000198127	0.000512162
ENSG00000279877	1.19713	-1.64531	0.413387	-3.98007	6.89e-05	0.000192177
ENSG00000273125	0.857383	-1.64048	0.369257	-4.44265	8.89e-06	2.85e-05
ENSG00000267506	20.7489	-1.63758	0.359142	-4.55969	5.12e-06	1.7e-05
ENSG00000271538	1.61294	-1.63729	0.257797	-6.35108	2.14e-10	1.2e-09
ENSG00000206113	6.07505	-1.63518	0.20858	-7.83957	4.52e-15	3.95e-14
ENSG00000248587	4.35746	-1.63504	0.318942	-5.12645	2.95e-07	1.15e-06
ENSG00000203706	38.9012	-1.63215	0.185982	-8.77587	1.7e-18	1.94e-17
ENSG00000261671	1.26353	-1.63089	0.296275	-5.50465	3.7e-08	1.61e-07
ENSG00000267207	0.689826	-1.63041	0.524314	-3.1096	0.00187338	0.00404823
ENSG00000276855	56.2912	-1.62842	0.204522	-7.96208	1.69e-15	1.53e-14
ENSG00000232756	21.5451	-1.6271	0.261516	-6.22181	4.91e-10	2.65e-09
ENSG00000249856	0.431474	-1.62101	0.388944	-4.16772	3.08e-05	9.09e-05
ENSG00000250934	1.04112	-1.6202	0.386949	-4.1871	2.83e-05	8.39e-05
ENSG00000227372	136.021	-1.6197	0.170061	-9.52423	1.66e-21	2.37e-20
ENSG00000261218	4.23836	-1.61727	0.26113	-6.19335	5.89e-10	3.15e-09
ENSG00000270265	5.96999	-1.61538	0.166509	-9.70145	2.97e-22	4.44e-21
ENSG00000277210	2.68754	-1.61529	0.215637	-7.4908	6.85e-14	5.39e-13
ENSG00000218357	2.76241	-1.61386	0.375684	-4.29579	1.74e-05	5.34e-05
ENSG00000274248	1.45164	-1.61173	0.260546	-6.18597	6.17e-10	3.29e-09
ENSG00000255366	3.71325	-1.61036	0.30099	-5.3502	8.79e-08	3.66e-07
ENSG00000264345	0.419325	-1.60935	0.413284	-3.89405	9.86e-05	0.000267703
ENSG00000267414	11.2874	-1.60869	0.179984	-8.93795	3.96e-19	4.76e-18
ENSG00000274312	0.551602	-1.60682	0.349074	-4.60308	4.16e-06	1.4e-05
ENSG00000267069	1.52987	-1.60167	0.387057	-4.13806	3.5e-05	0.000102634
ENSG00000245025	11.2094	-1.59899	0.157332	-10.1632	2.89e-24	5.08e-23
ENSG00000278921	12.1246	-1.59841	0.191339	-8.35379	6.61e-17	6.74e-16
ENSG00000228401	2.93924	-1.59621	0.184368	-8.65774	4.81e-18	5.3e-17
ENSG00000176840	1.5623	-1.59517	0.472954	-3.37277	0.000744148	0.00173186
ENSG00000275431	5.98238	-1.59269	0.242445	-6.56932	5.05e-11	3e-10
ENSG00000258572	5.37887	-1.5919	0.26647	-5.97405	2.31e-09	1.15e-08
ENSG00000223414	7.34126	-1.58851	0.362194	-4.3858	1.16e-05	3.64e-05
ENSG00000259905	1.67797	-1.58608	0.492991	-3.21725	0.00129426	0.00287915
ENSG00000228214	3.22696	-1.58122	0.293798	-5.38199	7.37e-08	3.1e-07
ENSG00000233117	34.9273	-1.58107	0.282319	-5.60031	2.14e-08	9.59e-08
ENSG00000259363	4.7301	-1.57691	0.23955	-6.5828	4.62e-11	2.75e-10
ENSG00000250889	2.02688	-1.57235	0.278151	-5.65287	1.58e-08	7.19e-08
ENSG00000255727	0.583378	-1.57224	0.38309	-4.10411	4.06e-05	0.000117581
ENSG00000279675	1.98434	-1.57069	0.436492	-3.59845	0.000320123	0.000798711
ENSG00000232973	15.2569	-1.56998	0.212681	-7.38187	1.56e-13	1.19e-12
ENSG00000253988	1.73317	-1.55905	0.277688	-5.6144	1.97e-08	8.88e-08
ENSG00000257398	0.4442	-1.55656	0.450502	-3.45517	0.000549946	0.00131436
ENSG00000226031	1.50052	-1.55381	0.547965	-2.8356	0.00457404	0.00919033
ENSG00000223695	2.45821	-1.54759	0.185499	-8.34285	7.25e-17	7.37e-16
ENSG00000267653	1.37247	-1.54603	0.48798	-3.16823	0.00153369	0.00336679
ENSG00000235545	5.91525	-1.54565	0.212704	-7.26667	3.68e-13	2.7e-12
ENSG00000250742	38.2662	-1.54529	0.174086	-8.87658	6.89e-19	8.11e-18
ENSG00000227544	3.28186	-1.54462	0.247166	-6.24932	4.12e-10	2.24e-09
ENSG00000225330	1.02674	-1.54102	0.41011	-3.75759	0.000171559	0.000448467
ENSG00000249231	5.57487	-1.54085	0.216523	-7.11632	1.11e-12	7.75e-12
ENSG00000268027	18.5491	-1.53703	0.200673	-7.65939	1.87e-14	1.54e-13
ENSG00000274275	1.02082	-1.53637	0.302475	-5.07934	3.79e-07	1.46e-06
ENSG00000245468	7.41773	-1.53549	0.176613	-8.69411	3.5e-18	3.89e-17
ENSG00000227908	5.9902	-1.53431	0.153155	-10.018	1.27e-23	2.11e-22
ENSG00000249631	4.21474	-1.52901	0.285621	-5.35328	8.64e-08	3.6e-07
ENSG00000249430	1.68907	-1.52692	0.550344	-2.77448	0.00552904	0.0109096
ENSG00000278971	2.99247	-1.52611	0.301523	-5.06136	4.16e-07	1.6e-06
ENSG00000224307	6.25443	-1.52255	0.224954	-6.76827	1.3e-11	8.21e-11
ENSG00000196972	18.5982	-1.52206	0.165818	-9.17912	4.35e-20	5.62e-19
ENSG00000232715	0.518168	-1.51776	0.466285	-3.255	0.00113391	0.00254758
ENSG00000258789	8.3974	-1.51548	0.179449	-8.44515	3.04e-17	3.16e-16
ENSG00000245105	17.6156	-1.51159	0.183813	-8.2235	1.98e-16	1.93e-15
ENSG00000272799	1.23769	-1.50895	0.273747	-5.5122	3.54e-08	1.55e-07
ENSG00000255774	148.746	-1.50832	0.187814	-8.0309	9.68e-16	8.92e-15
ENSG00000203739	20.8736	-1.5064	0.162334	-9.27965	1.7e-20	2.25e-19
ENSG00000225465	4.09821	-1.50578	0.236422	-6.36904	1.9e-10	1.07e-09
ENSG00000253688	0.695194	-1.50544	0.271953	-5.53564	3.1e-08	1.36e-07
ENSG00000254302	0.992125	-1.5046	0.354604	-4.24303	2.21e-05	6.66e-05
ENSG00000266389	2.25246	-1.50324	0.246228	-6.10507	1.03e-09	5.34e-09
ENSG00000272583	0.863858	-1.50067	0.345408	-4.34463	1.4e-05	4.34e-05
ENSG00000257718	4.24079	-1.50066	0.191091	-7.8531	4.06e-15	3.56e-14
ENSG00000235288	0.548	-1.50033	0.389123	-3.85569	0.000115406	0.000310126
ENSG00000236708	1.76451	-1.49622	0.378002	-3.95825	7.55e-05	0.000209153
ENSG00000256262	52.6448	-1.49099	0.196846	-7.57442	3.61e-14	2.91e-13
ENSG00000241163	7.79567	-1.48717	0.224081	-6.63675	3.21e-11	1.94e-10
ENSG00000237167	0.657847	-1.48647	0.310002	-4.79505	1.63e-06	5.78e-06
ENSG00000234535	2.89331	-1.48528	0.203804	-7.28779	3.15e-13	2.33e-12
ENSG00000279587	0.882479	-1.48397	0.336193	-4.41405	1.01e-05	3.22e-05
ENSG00000260401	178.336	-1.48383	0.161629	-9.18047	4.29e-20	5.55e-19
ENSG00000255186	4.00862	-1.48304	0.318723	-4.65308	3.27e-06	1.11e-05
ENSG00000259330	203.376	-1.48243	0.110259	-13.445	3.29e-41	1.72e-39
ENSG00000260329	10.2533	-1.47983	0.154178	-9.59823	8.13e-22	1.18e-20
ENSG00000246223	18.9021	-1.47521	0.285147	-5.17351	2.3e-07	9.08e-07
ENSG00000203497	49.1992	-1.47479	0.0997158	-14.79	1.7e-49	1.47e-47
ENSG00000272456	0.805375	-1.474	0.304624	-4.83875	1.31e-06	4.71e-06
ENSG00000257766	5.10383	-1.46801	0.322884	-4.54657	5.45e-06	1.8e-05
ENSG00000278982	6.421	-1.46791	0.204194	-7.18881	6.54e-13	4.69e-12
ENSG00000232628	2.20164	-1.46763	0.246217	-5.96073	2.51e-09	1.25e-08
ENSG00000271856	13.5087	-1.46485	0.262712	-5.57588	2.46e-08	1.1e-07
ENSG00000232806	13.5826	-1.46363	0.202559	-7.22568	4.99e-13	3.61e-12
ENSG00000261294	1.67713	-1.46284	0.385746	-3.79223	0.000149301	0.00039361
ENSG00000260303	2.21139	-1.45825	0.450742	-3.23522	0.00121551	0.00271779
ENSG00000278965	2.1039	-1.45664	0.272409	-5.34725	8.93e-08	3.72e-07
ENSG00000253390	1.87202	-1.45476	0.205411	-7.0822	1.42e-12	9.8e-12
ENSG00000261193	0.808896	-1.45023	0.417661	-3.47227	0.000516075	0.00124027
ENSG00000218018	6.69516	-1.44938	0.180685	-8.02159	1.04e-15	9.6e-15
ENSG00000254140	1.10575	-1.4481	0.47195	-3.06833	0.00215258	0.00460397
ENSG00000224675	0.627076	-1.44587	0.409542	-3.53045	0.000414848	0.00101482
ENSG00000253696	20.1303	-1.44431	0.16008	-9.02244	1.84e-19	2.27e-18
ENSG00000272597	0.448695	-1.44332	0.46084	-3.13194	0.00173657	0.00377349
ENSG00000178722	1.09822	-1.44192	0.332803	-4.33265	1.47e-05	4.57e-05
ENSG00000267640	7.08118	-1.44147	0.2728	-5.28399	1.26e-07	5.16e-07
ENSG00000280168	3.43691	-1.44142	0.308729	-4.66888	3.03e-06	1.04e-05
ENSG00000231346	5.02494	-1.43958	0.217078	-6.63163	3.32e-11	2.01e-10
ENSG00000233086	0.404025	-1.43944	0.420278	-3.42498	0.000614844	0.00145519
ENSG00000218416	13.5168	-1.43901	0.343868	-4.18479	2.85e-05	8.47e-05
ENSG00000224713	7.26607	-1.43271	0.249453	-5.74341	9.28e-09	4.34e-08
ENSG00000257842	11.3757	-1.43044	0.462411	-3.09345	0.00197845	0.00425867
ENSG00000280339	26.8087	-1.43016	0.227196	-6.29485	3.08e-10	1.69e-09
ENSG00000261064	3.9349	-1.4293	0.180762	-7.90706	2.64e-15	2.35e-14
ENSG00000249896	1.06043	-1.42921	0.317148	-4.50646	6.59e-06	2.15e-05
ENSG00000234998	0.3309	-1.42842	0.404739	-3.52925	0.000416742	0.00101932
ENSG00000280003	3.53272	-1.42838	0.225011	-6.34808	2.18e-10	1.22e-09
ENSG00000254427	1.44015	-1.42684	0.390132	-3.65732	0.000254865	0.000646702
ENSG00000265142	3.55788	-1.42478	0.493541	-2.88686	0.00389112	0.00792264
ENSG00000267719	1.89242	-1.41659	0.407983	-3.47218	0.000516258	0.00124058
ENSG00000258604	3.606	-1.41312	0.268319	-5.26656	1.39e-07	5.64e-07
ENSG00000273492	4.2584	-1.41201	0.232437	-6.0748	1.24e-09	6.4e-09
ENSG00000233093	8.74497	-1.40928	0.203526	-6.92433	4.38e-12	2.87e-11
ENSG00000227907	7.93886	-1.40329	0.231745	-6.05533	1.4e-09	7.16e-09
ENSG00000275120	2.68846	-1.4003	0.162578	-8.61308	7.11e-18	7.74e-17
ENSG00000213373	1.35268	-1.39873	0.27616	-5.06492	4.09e-07	1.57e-06
ENSG00000280237	127.542	-1.39821	0.237083	-5.89758	3.69e-09	1.8e-08
ENSG00000235092	31.797	-1.39797	0.212536	-6.57759	4.78e-11	2.84e-10
ENSG00000258499	0.665493	-1.39697	0.439834	-3.17612	0.00149257	0.00328334
ENSG00000258100	0.554	-1.39618	0.303183	-4.60507	4.12e-06	1.39e-05
ENSG00000248994	1.37743	-1.3956	0.459388	-3.03796	0.00238187	0.00505219
ENSG00000279118	27.2143	-1.39418	0.144995	-9.61541	6.88e-22	1.01e-20
ENSG00000256139	15.4019	-1.39304	0.18409	-7.56718	3.81e-14	3.07e-13
ENSG00000267776	0.873301	-1.39282	0.309258	-4.50374	6.68e-06	2.18e-05
ENSG00000232698	0.702277	-1.39114	0.25575	-5.43946	5.34e-08	2.28e-07
ENSG00000236819	0.483553	-1.38963	0.393498	-3.53148	0.000413244	0.0010114
ENSG00000229961	0.471977	-1.38954	0.434275	-3.19967	0.00137585	0.00304657
ENSG00000254981	0.612635	-1.38792	0.346876	-4.00121	6.3e-05	0.000176926
ENSG00000248441	15.5997	-1.38536	0.208362	-6.64882	2.95e-11	1.79e-10
ENSG00000278011	0.600759	-1.38532	0.295329	-4.69078	2.72e-06	9.39e-06
ENSG00000274225	7.71626	-1.38523	0.221267	-6.26044	3.84e-10	2.09e-09
ENSG00000263586	2.23704	-1.38419	0.223157	-6.20275	5.55e-10	2.97e-09
ENSG00000234699	1.58858	-1.38292	0.228332	-6.05661	1.39e-09	7.11e-09
ENSG00000237339	3.17122	-1.3824	0.564573	-2.44858	0.014342	0.0259418
ENSG00000231298	19.8821	-1.38133	0.290638	-4.75275	2.01e-06	7.05e-06
ENSG00000225905	1.66404	-1.38104	0.251219	-5.49734	3.86e-08	1.68e-07
ENSG00000255850	0.886222	-1.3807	0.293348	-4.70671	2.52e-06	8.73e-06
ENSG00000248242	0.43806	-1.38032	0.441829	-3.1241	0.00178348	0.00386804
ENSG00000186369	1.6015	-1.37932	0.372087	-3.70697	0.00020975	0.000539982
ENSG00000263718	5.83297	-1.37771	0.220299	-6.25382	4.01e-10	2.18e-09
ENSG00000271584	2.59865	-1.37749	0.287282	-4.7949	1.63e-06	5.78e-06
ENSG00000167912	58.738	-1.37645	0.212475	-6.47818	9.28e-11	5.38e-10
ENSG00000277621	1.9459	-1.36768	0.282774	-4.83665	1.32e-06	4.76e-06
ENSG00000233070	2.36647	-1.36675	0.484741	-2.81955	0.00480908	0.00962239
ENSG00000230138	1.09271	-1.36634	0.363043	-3.76358	0.000167497	0.000438537
ENSG00000249898	18.2761	-1.36462	0.154659	-8.82342	1.11e-18	1.28e-17
ENSG00000259658	3.5323	-1.3616	0.216934	-6.27654	3.46e-10	1.9e-09
ENSG00000253888	1.05607	-1.35941	0.493877	-2.75253	0.00591373	0.0115968
ENSG00000279631	7.18906	-1.35522	0.242906	-5.57919	2.42e-08	1.08e-07
ENSG00000277010	9.66684	-1.35378	0.266762	-5.07485	3.88e-07	1.49e-06
ENSG00000234638	12.4909	-1.3521	0.467564	-2.89179	0.00383056	0.00780779
ENSG00000251615	51.0091	-1.34817	0.168922	-7.98099	1.45e-15	1.32e-14
ENSG00000223923	0.941204	-1.34774	0.381918	-3.52889	0.000417314	0.00102044
ENSG00000276842	2.90573	-1.34502	0.356223	-3.77577	0.000159512	0.000418873
ENSG00000227375	7.01531	-1.34492	0.181177	-7.42322	1.14e-13	8.81e-13
ENSG00000265485	14.6211	-1.34122	0.192315	-6.97408	3.08e-12	2.06e-11
ENSG00000248576	1.25334	-1.34114	0.423178	-3.16922	0.0015285	0.00335625
ENSG00000267480	36.4596	-1.33992	0.126048	-10.6303	2.16e-26	4.36e-25
ENSG00000231419	4.59114	-1.33951	0.323888	-4.13572	3.54e-05	0.000103651
ENSG00000279117	342.594	-1.33507	0.124691	-10.707	9.43e-27	1.96e-25
ENSG00000244040	3.50852	-1.33405	0.248146	-5.3761	7.61e-08	3.2e-07
ENSG00000233261	0.676044	-1.33297	0.369749	-3.60508	0.000312059	0.000780128
ENSG00000225969	289.763	-1.32791	0.213163	-6.22957	4.68e-10	2.53e-09
ENSG00000232079	2.68557	-1.32773	0.585528	-2.26758	0.0233549	0.0403089
ENSG00000258793	3.26647	-1.32607	0.345255	-3.84086	0.000122605	0.000327925
ENSG00000278214	2.15446	-1.32494	0.192421	-6.88562	5.75e-12	3.74e-11
ENSG00000271420	18.8103	-1.32424	0.19896	-6.65583	2.82e-11	1.72e-10
ENSG00000232284	29.5226	-1.3218	0.183972	-7.18481	6.73e-13	4.82e-12
ENSG00000255495	5.89337	-1.3202	0.178759	-7.38534	1.52e-13	1.16e-12
ENSG00000237797	2.12236	-1.31768	0.214089	-6.15483	7.52e-10	3.97e-09
ENSG00000277420	1.16839	-1.3174	0.344022	-3.82939	0.000128462	0.00034232
ENSG00000235576	22.8215	-1.3169	0.222801	-5.91063	3.41e-09	1.67e-08
ENSG00000275367	5.69909	-1.31434	0.237091	-5.5436	2.96e-08	1.31e-07
ENSG00000262061	11.2849	-1.31172	0.266412	-4.92365	8.49e-07	3.14e-06
ENSG00000249706	1.18866	-1.31101	0.308695	-4.24695	2.17e-05	6.55e-05
ENSG00000256802	72.682	-1.31036	0.310829	-4.21569	2.49e-05	7.45e-05
ENSG00000228113	16.8668	-1.30836	0.287364	-4.55299	5.29e-06	1.75e-05
ENSG00000231188	0.552886	-1.30473	0.371675	-3.51042	0.000447405	0.00108763
ENSG00000270964	37.1721	-1.30445	0.125777	-10.3711	3.36e-25	6.22e-24
ENSG00000280008	2.80104	-1.30433	0.212744	-6.13099	8.73e-10	4.58e-09
ENSG00000272801	1.25335	-1.3031	0.261876	-4.97601	6.49e-07	2.43e-06
ENSG00000272321	1.77105	-1.29917	0.556384	-2.33502	0.0195423	0.034296
ENSG00000233776	1.27284	-1.29755	0.283624	-4.5749	4.76e-06	1.59e-05
ENSG00000229056	12.5211	-1.2973	0.228853	-5.66871	1.44e-08	6.59e-08
ENSG00000250366	1.45785	-1.2968	0.381125	-3.40255	0.000667596	0.00156966
ENSG00000253295	0.465681	-1.29678	0.295361	-4.3905	1.13e-05	3.57e-05
ENSG00000279302	1.61137	-1.29388	0.370329	-3.49386	0.000476092	0.00115264
ENSG00000258647	5.33547	-1.2928	0.386674	-3.34339	0.000827602	0.0019087
ENSG00000277587	0.736253	-1.29234	0.379438	-3.40594	0.000659368	0.00155183
ENSG00000262294	20.3641	-1.2917	0.180268	-7.16547	7.75e-13	5.51e-12
ENSG00000279312	5.56218	-1.29011	0.268758	-4.80025	1.58e-06	5.64e-06
ENSG00000272989	41.5708	-1.28811	0.189443	-6.79948	1.05e-11	6.67e-11
ENSG00000254887	2.34052	-1.2875	0.241267	-5.33642	9.48e-08	3.93e-07
ENSG00000204971	0.649006	-1.28715	0.336409	-3.82615	0.000130163	0.000346618
ENSG00000180861	1342.58	-1.28546	0.214199	-6.00126	1.96e-09	9.85e-09
ENSG00000225606	1.80306	-1.28484	0.292149	-4.39788	1.09e-05	3.46e-05
ENSG00000266601	7.78119	-1.28115	0.131997	-9.70597	2.84e-22	4.26e-21
ENSG00000261390	9.1171	-1.27795	0.215684	-5.92508	3.12e-09	1.54e-08
ENSG00000231170	4.54478	-1.27706	0.207973	-6.1405	8.23e-10	4.32e-09
ENSG00000227258	165.821	-1.27616	0.237242	-5.37913	7.48e-08	3.15e-07
ENSG00000260025	20.1729	-1.27572	0.120933	-10.549	5.13e-26	1.01e-24
ENSG00000226426	0.640686	-1.27339	0.542063	-2.34916	0.0188161	0.0331387
ENSG00000272686	189.711	-1.27338	0.110759	-11.4968	1.37e-30	3.6e-29
ENSG00000253123	14.9606	-1.27028	0.218507	-5.81346	6.12e-09	2.91e-08
ENSG00000248596	19.9161	-1.26566	0.281506	-4.49603	6.92e-06	2.25e-05
ENSG00000224957	2.62356	-1.26482	0.401926	-3.1469	0.00165013	0.00360157
ENSG00000271880	1.5776	-1.26369	0.310616	-4.06832	4.74e-05	0.000135737
ENSG00000231426	0.399531	-1.2622	0.411756	-3.0654	0.00217378	0.00464494
ENSG00000253214	3.53919	-1.26215	0.223674	-5.64281	1.67e-08	7.6e-08
ENSG00000233529	0.375351	-1.26144	0.381857	-3.30344	0.000955076	0.00217561
ENSG00000232229	41.2321	-1.26141	0.222122	-5.67889	1.36e-08	6.23e-08
ENSG00000255248	173.173	-1.25853	0.240964	-5.2229	1.76e-07	7.06e-07
ENSG00000235387	16.2031	-1.258	0.128095	-9.82088	9.15e-23	1.42e-21
ENSG00000224137	6.81027	-1.25672	0.270618	-4.6439	3.42e-06	1.16e-05
ENSG00000280304	3.43364	-1.25558	0.31297	-4.01182	6.03e-05	0.000169637
ENSG00000237886	24.8726	-1.25329	0.200856	-6.23973	4.38e-10	2.38e-09
ENSG00000273328	3.86392	-1.24933	0.262459	-4.76011	1.93e-06	6.82e-06
ENSG00000258837	141.292	-1.24844	0.312476	-3.99532	6.46e-05	0.00018109
ENSG00000232044	1.53801	-1.24828	0.526142	-2.37251	0.0176675	0.0313145
ENSG00000274092	12.3568	-1.2438	0.146355	-8.49854	1.92e-17	2.03e-16
ENSG00000224905	5.54139	-1.24301	0.237604	-5.23144	1.68e-07	6.76e-07
ENSG00000255733	6.62824	-1.24236	0.376791	-3.29722	0.000976476	0.00222074
ENSG00000232884	2.71801	-1.24235	0.290839	-4.27159	1.94e-05	5.9e-05
ENSG00000277954	10.8365	-1.23801	0.230661	-5.36724	8e-08	3.35e-07
ENSG00000258636	0.779683	-1.238	0.340217	-3.63886	0.000273845	0.000691337
ENSG00000251584	13.907	-1.23657	0.245832	-5.03013	4.9e-07	1.87e-06
ENSG00000281333	8.24439	-1.23655	0.195563	-6.32306	2.56e-10	1.42e-09
ENSG00000261447	1.26422	-1.23625	0.313568	-3.94252	8.06e-05	0.000222388
ENSG00000224616	6.89739	-1.23334	0.129301	-9.53855	1.45e-21	2.07e-20
ENSG00000259523	8.05478	-1.23323	0.134709	-9.15478	5.45e-20	6.99e-19
ENSG00000248464	1.22388	-1.23254	0.421232	-2.92603	0.00343313	0.00705888
ENSG00000249341	0.696848	-1.23235	0.400574	-3.07647	0.00209468	0.00449167
ENSG00000281103	34.8595	-1.23139	0.199294	-6.17875	6.46e-10	3.44e-09
ENSG00000235501	99.344	-1.23055	0.140165	-8.77928	1.65e-18	1.88e-17
ENSG00000257058	1.33343	-1.23001	0.204766	-6.00691	1.89e-09	9.53e-09
ENSG00000259793	3.87053	-1.22922	0.210618	-5.83626	5.34e-09	2.56e-08
ENSG00000225611	2.39856	-1.2289	0.221736	-5.54218	2.99e-08	1.32e-07
ENSG00000227531	0.981952	-1.22425	0.505867	-2.4201	0.0155162	0.0278665
ENSG00000255571	11.8087	-1.22374	0.256712	-4.76698	1.87e-06	6.6e-06
ENSG00000267254	9.37551	-1.22238	0.219346	-5.57285	2.51e-08	1.11e-07
ENSG00000259462	0.908769	-1.22181	0.37224	-3.28232	0.00102958	0.00233121
ENSG00000254401	1.71894	-1.22122	0.273925	-4.45821	8.26e-06	2.66e-05
ENSG00000263823	19.2551	-1.22094	0.0976722	-12.5004	7.43e-36	2.75e-34
ENSG00000232053	0.799656	-1.22084	0.352699	-3.46142	0.000537333	0.00128637
ENSG00000259004	3.12481	-1.2208	0.235431	-5.18538	2.16e-07	8.55e-07
ENSG00000228791	4.0601	-1.22031	0.266843	-4.57314	4.8e-06	1.6e-05
ENSG00000254703	9.29574	-1.21975	0.17432	-6.99719	2.61e-12	1.76e-11
ENSG00000279601	0.991291	-1.21963	0.303159	-4.02306	5.74e-05	0.000162377
ENSG00000257698	27.8984	-1.21869	0.147882	-8.24096	1.71e-16	1.68e-15
ENSG00000253661	3.5741	-1.21653	0.391324	-3.10876	0.00187875	0.00405902
ENSG00000270792	4.36923	-1.21543	0.211961	-5.73421	9.8e-09	4.57e-08
ENSG00000234393	12.5118	-1.21439	0.177036	-6.85956	6.91e-12	4.45e-11
ENSG00000237070	93.3693	-1.21391	0.288051	-4.21421	2.51e-05	7.5e-05
ENSG00000269124	0.577782	-1.213	0.523713	-2.31616	0.0205496	0.0358878
ENSG00000262185	4.76552	-1.20725	0.152514	-7.9157	2.46e-15	2.2e-14
ENSG00000279026	13.0014	-1.20724	0.159166	-7.58483	3.33e-14	2.69e-13
ENSG00000253986	2.46072	-1.20584	0.218576	-5.5168	3.45e-08	1.51e-07
ENSG00000260372	1.12588	-1.20193	0.424274	-2.83291	0.00461266	0.00926191
ENSG00000225953	443.238	-1.19975	0.252455	-4.75232	2.01e-06	7.07e-06
ENSG00000176728	18.1453	-1.19839	0.537244	-2.23063	0.0257059	0.0439094
ENSG00000266955	1.15889	-1.19737	0.448627	-2.66897	0.0076084	0.0145856
ENSG00000271743	5.09667	-1.19713	0.283482	-4.22295	2.41e-05	7.23e-05
ENSG00000229356	1.24214	-1.19662	0.284647	-4.20386	2.62e-05	7.83e-05
ENSG00000226334	3.09447	-1.19512	0.252732	-4.72879	2.26e-06	7.88e-06
ENSG00000225342	4.11222	-1.19348	0.276658	-4.31392	1.6e-05	4.94e-05
ENSG00000258754	19.5472	-1.19339	0.262342	-4.54897	5.39e-06	1.78e-05
ENSG00000278962	8.69845	-1.19175	0.229128	-5.20122	1.98e-07	7.89e-07
ENSG00000240219	10.5119	-1.19037	0.243008	-4.8985	9.66e-07	3.54e-06
ENSG00000216863	1.5978	-1.18759	0.403126	-2.94596	0.0032195	0.00665631
ENSG00000223829	4.12645	-1.18758	0.478652	-2.48109	0.0130983	0.0238929
ENSG00000274993	366.805	-1.18686	0.207654	-5.71553	1.09e-08	5.07e-08
ENSG00000231407	16.1259	-1.1843	0.189538	-6.24835	4.15e-10	2.25e-09
ENSG00000225762	25.6281	-1.18163	0.198559	-5.95102	2.66e-09	1.32e-08
ENSG00000237311	0.469782	-1.17821	0.468659	-2.514	0.0119371	0.0219608
ENSG00000241316	16.8324	-1.17767	0.149821	-7.86051	3.83e-15	3.36e-14
ENSG00000254429	1.7315	-1.1776	0.202195	-5.82409	5.74e-09	2.74e-08
ENSG00000273669	4.37642	-1.17727	0.195578	-6.01943	1.75e-09	8.86e-09
ENSG00000268532	1.15247	-1.17597	0.354703	-3.31536	0.000915264	0.00209263
ENSG00000272659	4.32953	-1.17383	0.16391	-7.16145	7.98e-13	5.67e-12
ENSG00000280798	299.952	-1.17074	0.0831775	-14.0752	5.4e-45	3.62e-43
ENSG00000258602	0.813025	-1.16948	0.463687	-2.52213	0.0116645	0.0214922
ENSG00000248890	21.8817	-1.16132	0.193704	-5.99533	2.03e-09	1.02e-08
ENSG00000272106	125.123	-1.15998	0.0975593	-11.89	1.33e-32	3.99e-31
ENSG00000259291	188.516	-1.15854	0.139616	-8.29809	1.06e-16	1.06e-15
ENSG00000237126	29.1263	-1.1584	0.115857	-9.99854	1.55e-23	2.55e-22
ENSG00000258675	1.05845	-1.15573	0.353634	-3.26817	0.00108247	0.00244076
ENSG00000231621	1.8671	-1.15428	0.350202	-3.29604	0.000980583	0.00222949
ENSG00000226409	0.464718	-1.15418	0.441153	-2.61629	0.00888911	0.0168063
ENSG00000273733	7.5775	-1.1529	0.313716	-3.67499	0.000237856	0.000606817
ENSG00000273637	1.01603	-1.15178	0.257611	-4.47102	7.78e-06	2.52e-05
ENSG00000228221	25.4144	-1.14918	0.249226	-4.61097	4.01e-06	1.35e-05
ENSG00000229368	3.41241	-1.14622	0.167487	-6.84362	7.72e-12	4.96e-11
ENSG00000231652	2.2852	-1.14468	0.31632	-3.61875	0.000296024	0.000742738
ENSG00000272501	43.3527	-1.14416	0.126795	-9.02365	1.82e-19	2.25e-18
ENSG00000249816	3.30994	-1.14405	0.319434	-3.58151	0.000341619	0.000848236
ENSG00000260409	0.865709	-1.14315	0.48772	-2.34387	0.0190847	0.0335747
ENSG00000267194	355.936	-1.14227	0.148516	-7.69128	1.46e-14	1.22e-13
ENSG00000260352	10.2098	-1.14144	0.145511	-7.84436	4.35e-15	3.81e-14
ENSG00000232063	6.66389	-1.14083	0.221034	-5.16134	2.45e-07	9.66e-07
ENSG00000250155	5.54876	-1.13973	0.268658	-4.24229	2.21e-05	6.68e-05
ENSG00000278396	8.18229	-1.13962	0.118745	-9.59718	8.22e-22	1.19e-20
ENSG00000267365	43.7107	-1.1374	0.152085	-7.47871	7.51e-14	5.88e-13
ENSG00000231424	1.13105	-1.13424	0.242512	-4.67704	2.91e-06	9.99e-06
ENSG00000243836	5.79896	-1.13394	0.213013	-5.32335	1.02e-07	4.21e-07
ENSG00000226125	2.1698	-1.13332	0.218353	-5.19032	2.1e-07	8.34e-07
ENSG00000245812	8.01206	-1.13173	0.18094	-6.25469	3.98e-10	2.17e-09
ENSG00000235979	0.852365	-1.12993	0.369144	-3.06096	0.00220629	0.00470929
ENSG00000259065	35.0966	-1.12889	0.176389	-6.40004	1.55e-10	8.82e-10
ENSG00000244137	12.2256	-1.12826	0.34735	-3.2482	0.00116137	0.0026059
ENSG00000232613	14.0592	-1.12594	0.195634	-5.75532	8.65e-09	4.06e-08
ENSG00000225873	4.50404	-1.12478	0.268615	-4.18733	2.82e-05	8.38e-05
ENSG00000173811	4.51586	-1.12363	0.236347	-4.75416	1.99e-06	7.01e-06
ENSG00000277351	3.09534	-1.12193	0.183524	-6.11323	9.76e-10	5.09e-09
ENSG00000254718	6.29325	-1.1217	0.170059	-6.59595	4.23e-11	2.53e-10
ENSG00000253891	0.808063	-1.12056	0.316529	-3.54015	0.000399903	0.000981747
ENSG00000260541	2.51698	-1.11648	0.180462	-6.18677	6.14e-10	3.28e-09
ENSG00000280294	4.13729	-1.11625	0.263716	-4.23276	2.31e-05	6.94e-05
ENSG00000214900	85.2133	-1.11538	0.12495	-8.92659	4.39e-19	5.25e-18
ENSG00000255518	1.07881	-1.11341	0.507774	-2.19273	0.0283271	0.0478692
ENSG00000267015	5.83097	-1.11312	0.333256	-3.34012	0.000837419	0.00193005
ENSG00000280351	32.923	-1.113	0.142279	-7.82267	5.17e-15	4.5e-14
ENSG00000260228	4.06993	-1.11231	0.191747	-5.8009	6.6e-09	3.13e-08
ENSG00000272462	85.9476	-1.11031	0.1121	-9.90463	3.97e-23	6.33e-22
ENSG00000265975	3.53428	-1.10723	0.242186	-4.5718	4.84e-06	1.61e-05
ENSG00000236471	0.703373	-1.107	0.253609	-4.36498	1.27e-05	3.98e-05
ENSG00000270412	10.5909	-1.10648	0.243392	-4.54607	5.47e-06	1.8e-05
ENSG00000272221	55.4436	-1.10635	0.147711	-7.49	6.89e-14	5.42e-13
ENSG00000253364	4.88449	-1.10571	0.331331	-3.33719	0.000846311	0.00194836
ENSG00000254952	0.344091	-1.10301	0.366441	-3.01006	0.00261194	0.00549868
ENSG00000260339	11.8674	-1.10216	0.160451	-6.86915	6.46e-12	4.17e-11
ENSG00000246731	8.65281	-1.09998	0.159643	-6.89022	5.57e-12	3.62e-11
ENSG00000242759	4.0799	-1.09624	0.253689	-4.32118	1.55e-05	4.79e-05
ENSG00000272564	0.806325	-1.09524	0.264261	-4.14452	3.41e-05	9.99e-05
ENSG00000279526	4.12342	-1.09347	0.313357	-3.48953	0.000483873	0.00116952
ENSG00000254847	2.25642	-1.09282	0.221508	-4.93358	8.07e-07	2.99e-06
ENSG00000274253	3.88298	-1.09232	0.384809	-2.83861	0.00453103	0.00910983
ENSG00000230490	9.0579	-1.09167	0.215895	-5.05649	4.27e-07	1.64e-06
ENSG00000261534	75.3463	-1.09075	0.149127	-7.3142	2.59e-13	1.93e-12
ENSG00000227070	20.7828	-1.08535	0.159178	-6.81846	9.2e-12	5.87e-11
ENSG00000267058	6.50146	-1.08515	0.22488	-4.82548	1.4e-06	5.01e-06
ENSG00000259495	16.7928	-1.08151	0.332065	-3.25693	0.00112624	0.00253193
ENSG00000227502	46.901	-1.07894	0.171793	-6.28047	3.38e-10	1.85e-09
ENSG00000224812	2.63455	-1.07619	0.208969	-5.14999	2.61e-07	1.02e-06
ENSG00000268895	15.4763	-1.0752	0.16077	-6.68779	2.27e-11	1.39e-10
ENSG00000268912	19.1173	-1.07391	0.16093	-6.67313	2.5e-11	1.53e-10
ENSG00000258414	0.751008	-1.07276	0.330004	-3.25076	0.00115098	0.00258385
ENSG00000234779	3.05966	-1.07137	0.348286	-3.07612	0.0020971	0.00449619
ENSG00000224272	245.566	-1.07133	0.189656	-5.64881	1.62e-08	7.36e-08
ENSG00000249993	0.943503	-1.07118	0.394684	-2.71402	0.0066472	0.0128918
ENSG00000262050	16.9717	-1.07056	0.145953	-7.33495	2.22e-13	1.66e-12
ENSG00000279725	0.591076	-1.0693	0.408032	-2.62063	0.00877687	0.0166129
ENSG00000261737	22.1232	-1.06802	0.123162	-8.67169	4.26e-18	4.71e-17
ENSG00000265179	7.39668	-1.0661	0.34511	-3.08916	0.00200727	0.00431641
ENSG00000253595	1.01131	-1.06549	0.453826	-2.34779	0.0188853	0.0332495
ENSG00000223652	7.1393	-1.0646	0.240363	-4.42916	9.46e-06	3.02e-05
ENSG00000230487	136.302	-1.06339	0.126329	-8.41759	3.84e-17	3.97e-16
ENSG00000256039	15.0886	-1.06309	0.36075	-2.94689	0.00320984	0.00663762
ENSG00000229671	2.04029	-1.06168	0.232259	-4.57111	4.85e-06	1.61e-05
ENSG00000274029	1.32022	-1.05979	0.253787	-4.1759	2.97e-05	8.78e-05
ENSG00000226808	4.1193	-1.05749	0.223025	-4.74158	2.12e-06	7.43e-06
ENSG00000249388	0.456453	-1.05741	0.431871	-2.44845	0.0143473	0.0259492
ENSG00000262313	0.771061	-1.0563	0.385337	-2.74123	0.00612094	0.0119635
ENSG00000281008	0.922712	-1.05574	0.480611	-2.19667	0.0280442	0.0474466
ENSG00000248668	4.74789	-1.0533	0.202189	-5.20947	1.89e-07	7.56e-07
ENSG00000280435	1.7643	-1.05182	0.413232	-2.54535	0.0109169	0.0202458
ENSG00000271787	0.749071	-1.0492	0.30088	-3.48711	0.000488277	0.00117937
ENSG00000205562	1.84578	-1.04839	0.31521	-3.32601	0.000880992	0.00202089
ENSG00000151303	1.77628	-1.04243	0.286917	-3.6332	0.000279933	0.000705267
ENSG00000226816	4.26737	-1.04237	0.238542	-4.36976	1.24e-05	3.9e-05
ENSG00000226953	1.50304	-1.04214	0.361977	-2.87903	0.00398902	0.00810595
ENSG00000268081	2.09073	-1.04065	0.330315	-3.15047	0.00163007	0.00356012
ENSG00000226281	4.94939	-1.0388	0.205314	-5.05959	4.2e-07	1.61e-06
ENSG00000272644	58.2369	-1.03844	0.116479	-8.91524	4.87e-19	5.79e-18
ENSG00000227959	19.0584	-1.03825	0.144827	-7.16889	7.56e-13	5.38e-12
ENSG00000233858	0.868804	-1.03727	0.470226	-2.2059	0.0273909	0.0464595
ENSG00000267364	9.22714	-1.03532	0.186185	-5.56067	2.69e-08	1.19e-07
ENSG00000254744	0.346689	-1.03476	0.377848	-2.73857	0.00617074	0.0120543
ENSG00000246777	5.30537	-1.03385	0.162468	-6.36341	1.97e-10	1.11e-09
ENSG00000272555	2.42924	-1.03266	0.228201	-4.52519	6.03e-06	1.98e-05
ENSG00000269793	1.58759	-1.03011	0.304312	-3.38503	0.000711709	0.00166355
ENSG00000277135	1.31513	-1.03009	0.4102	-2.51119	0.0120327	0.0221131
ENSG00000248771	566.951	-1.02966	0.196257	-5.24651	1.55e-07	6.26e-07
ENSG00000246090	37.8948	-1.0289	0.158237	-6.50225	7.91e-11	4.61e-10
ENSG00000186235	6.60514	-1.02878	0.248549	-4.13915	3.49e-05	0.000102169
ENSG00000272870	29.1469	-1.02846	0.127962	-8.03721	9.19e-16	8.48e-15
ENSG00000228692	0.567957	-1.02809	0.445668	-2.30684	0.0210636	0.0367114
ENSG00000224914	42.5518	-1.02729	0.0993626	-10.3388	4.7e-25	8.63e-24
ENSG00000276075	4.21531	-1.02539	0.17844	-5.7464	9.12e-09	4.26e-08
ENSG00000223561	11.6643	-1.0249	0.255172	-4.01651	5.91e-05	0.000166555
ENSG00000264015	0.922511	-1.02442	0.436074	-2.34918	0.0188148	0.0331387
ENSG00000231518	3.09072	-1.02269	0.217044	-4.71191	2.45e-06	8.52e-06
ENSG00000271725	1.99309	-1.02126	0.270785	-3.7715	0.000162269	0.000425594
ENSG00000273082	1.89225	-1.01964	0.230365	-4.4262	9.59e-06	3.06e-05
ENSG00000273837	5.7945	-1.01616	0.27421	-3.70579	0.00021073	0.000542377
ENSG00000256894	19.9426	-1.01534	0.200229	-5.07091	3.96e-07	1.52e-06
ENSG00000269933	1.62747	-1.01196	0.398618	-2.53867	0.0111274	0.0206043
ENSG00000224177	9.76737	-1.01185	0.243636	-4.1531	3.28e-05	9.65e-05
ENSG00000258810	4.91134	-1.01076	0.215118	-4.6986	2.62e-06	9.06e-06
ENSG00000266916	15.5681	-1.01049	0.278757	-3.62497	0.000288999	0.0007265
ENSG00000259542	0.689489	-1.01043	0.356277	-2.83608	0.00456709	0.00917764
ENSG00000251377	0.45707	-1.01015	0.413111	-2.44523	0.0144758	0.0261648
ENSG00000272159	0.718786	-1.00984	0.331356	-3.04761	0.00230671	0.00490405
ENSG00000251611	11.6737	-1.00938	0.139323	-7.24487	4.33e-13	3.15e-12
ENSG00000227438	0.850561	-1.00859	0.305426	-3.30224	0.000959176	0.00218403
ENSG00000178977	93.6461	-1.00737	0.136699	-7.36926	1.72e-13	1.3e-12
ENSG00000257955	1.19774	-1.00469	0.335022	-2.99889	0.00270967	0.00568562
ENSG00000268078	1.01227	-1.00469	0.240523	-4.1771	2.95e-05	8.74e-05
ENSG00000180458	1.87391	-1.00352	0.342952	-2.92612	0.00343214	0.00705717
ENSG00000260390	3.56308	-1.00184	0.291596	-3.4357	0.00059102	0.00140347
ENSG00000182586	0.658996	-1.00148	0.343573	-2.9149	0.00355802	0.0072952
ENSG00000272927	2.7238	-1.00147	0.242742	-4.12565	3.7e-05	0.000107959
ENSG00000254988	35.1568	-1.00019	0.360319	-2.77583	0.00550609	0.0108698
ENSG00000274213	33.2799	1.00103	0.171249	5.84549	5.05e-09	2.43e-08
ENSG00000228157	2.30853	1.00171	0.342313	2.9263	0.00343021	0.00705387
ENSG00000271430	303.739	1.00177	0.207691	4.82337	1.41e-06	5.06e-06
ENSG00000276831	1.06275	1.00261	0.357213	2.80676	0.0050042	0.00997406
ENSG00000232194	0.715809	1.00293	0.431665	2.3234	0.0201574	0.0352626
ENSG00000227214	13.1327	1.00307	0.151751	6.61001	3.84e-11	2.31e-10
ENSG00000257270	34.4736	1.0032	0.17824	5.62832	1.82e-08	8.24e-08
ENSG00000248367	21.2598	1.00331	0.164359	6.10435	1.03e-09	5.37e-09
ENSG00000272630	19.6601	1.00425	0.183999	5.45792	4.82e-08	2.07e-07
ENSG00000276445	7.11156	1.00506	0.206472	4.86777	1.13e-06	4.1e-06
ENSG00000257086	42.834	1.00545	0.126456	7.95102	1.85e-15	1.67e-14
ENSG00000215692	1.45871	1.00653	0.304135	3.30949	0.000934645	0.0021321
ENSG00000255322	2.94352	1.00747	0.256426	3.92889	8.53e-05	0.000234464
ENSG00000272754	2.89013	1.00753	0.337147	2.98838	0.00280459	0.00586687
ENSG00000272768	13.0791	1.00755	0.208467	4.83314	1.34e-06	4.83e-06
ENSG00000227518	0.805548	1.00768	0.411847	2.44674	0.0144156	0.026064
ENSG00000244952	3.0081	1.00873	0.225894	4.4655	7.99e-06	2.58e-05
ENSG00000226659	6.8456	1.00889	0.2446	4.12464	3.71e-05	0.000108381
ENSG00000236986	5.1686	1.00932	0.375056	2.69111	0.00712155	0.0137197
ENSG00000179406	204.636	1.00943	0.146358	6.89698	5.31e-12	3.46e-11
ENSG00000254756	3.43148	1.00993	0.225169	4.48523	7.28e-06	2.36e-05
ENSG00000279233	72.7599	1.01004	0.153917	6.56226	5.3e-11	3.13e-10
ENSG00000272774	1.10681	1.01005	0.362358	2.78744	0.00531265	0.0105241
ENSG00000235159	9.23353	1.01053	0.28904	3.49617	0.000471992	0.00114335
ENSG00000250990	10.5428	1.01077	0.265942	3.80069	0.000144292	0.000381335
ENSG00000279713	8.67628	1.01173	0.224698	4.50265	6.71e-06	2.19e-05
ENSG00000269481	10.7844	1.01177	0.155323	6.514	7.32e-11	4.27e-10
ENSG00000278668	3.07759	1.01242	0.30979	3.2681	0.00108273	0.00244113
ENSG00000270457	2.08493	1.01244	0.312918	3.23548	0.0012144	0.00271575
ENSG00000261366	13.044	1.01274	0.23803	4.25469	2.09e-05	6.34e-05
ENSG00000255966	3.14813	1.01278	0.237763	4.25963	2.05e-05	6.21e-05
ENSG00000262412	1.33667	1.01333	0.305875	3.31289	0.000923358	0.00210951
ENSG00000276649	11.9712	1.01346	0.312833	3.23961	0.00119693	0.0026804
ENSG00000248243	30.1382	1.01371	0.14419	7.03039	2.06e-12	1.4e-11
ENSG00000228624	35.6494	1.01415	0.153556	6.6044	3.99e-11	2.39e-10
ENSG00000254459	2.70153	1.01464	0.300036	3.38173	0.000720309	0.00168163
ENSG00000261610	1.1446	1.01523	0.366469	2.77029	0.00560057	0.0110357
ENSG00000259314	3.79116	1.01536	0.379995	2.67204	0.00753915	0.0144631
ENSG00000273036	53.731	1.01553	0.232932	4.35979	1.3e-05	4.07e-05
ENSG00000228302	39.6495	1.01582	0.156236	6.5018	7.94e-11	4.62e-10
ENSG00000269946	7.06349	1.01589	0.192369	5.28096	1.29e-07	5.24e-07
ENSG00000272525	11.0008	1.01609	0.155544	6.53247	6.47e-11	3.79e-10
ENSG00000279980	0.672081	1.0172	0.425889	2.38842	0.0169209	0.0301418
ENSG00000250404	30.665	1.01728	0.183963	5.52979	3.21e-08	1.41e-07
ENSG00000279557	2.44359	1.01734	0.322479	3.15475	0.00160635	0.00351294
ENSG00000224995	0.901336	1.01767	0.461778	2.2038	0.0275383	0.046682
ENSG00000260592	19.9754	1.01773	0.21037	4.83781	1.31e-06	4.73e-06
ENSG00000261207	7.04769	1.0181	0.235573	4.3218	1.55e-05	4.78e-05
ENSG00000232721	13.79	1.01845	0.325778	3.12621	0.00177074	0.00384216
ENSG00000272505	30.1125	1.0185	0.25608	3.97729	6.97e-05	0.000194317
ENSG00000177699	5.11116	1.01885	0.263666	3.86415	0.000111477	0.000300381
ENSG00000241832	4.54103	1.01891	0.339552	3.00076	0.0026931	0.00565441
ENSG00000271172	1.17246	1.01902	0.4411	2.31018	0.0208779	0.0364132
ENSG00000260005	50.4837	1.01933	0.171758	5.9347	2.94e-09	1.45e-08
ENSG00000231329	8.16083	1.01935	0.340081	2.99737	0.00272322	0.00571183
ENSG00000276517	30.2271	1.01958	0.220834	4.61697	3.89e-06	1.31e-05
ENSG00000188660	0.422707	1.01966	0.461328	2.21028	0.027086	0.0460093
ENSG00000281026	86.2988	1.0208	0.209557	4.87122	1.11e-06	4.04e-06
ENSG00000273218	10.0788	1.02081	0.191963	5.31777	1.05e-07	4.34e-07
ENSG00000279853	1.33722	1.02097	0.407467	2.50564	0.0122228	0.022434
ENSG00000277299	3.32644	1.02097	0.253229	4.03183	5.53e-05	0.000156817
ENSG00000227719	58.645	1.021	0.17994	5.67414	1.39e-08	6.39e-08
ENSG00000271888	14.0788	1.02198	0.168754	6.05603	1.4e-09	7.13e-09
ENSG00000229873	4.72522	1.02246	0.204758	4.99348	5.93e-07	2.24e-06
ENSG00000267174	8.00966	1.02254	0.157923	6.47493	9.49e-11	5.49e-10
ENSG00000270871	32.0096	1.02279	0.202376	5.0539	4.33e-07	1.66e-06
ENSG00000231473	3.4835	1.02325	0.222211	4.60486	4.13e-06	1.39e-05
ENSG00000275728	0.873694	1.02388	0.369727	2.7693	0.00561764	0.0110673
ENSG00000231948	5.92193	1.02396	0.243603	4.2034	2.63e-05	7.84e-05
ENSG00000205500	3.31591	1.02532	0.393823	2.6035	0.00922768	0.0173879
ENSG00000272983	16.4499	1.0271	0.276303	3.71731	0.000201358	0.000519925
ENSG00000238097	0.51068	1.02768	0.437075	2.35127	0.0187096	0.0329806
ENSG00000223956	2.40054	1.02779	0.332991	3.08653	0.0020251	0.00435067
ENSG00000259426	14.3855	1.02813	0.139786	7.35506	1.91e-13	1.44e-12
ENSG00000275898	0.753839	1.0282	0.450927	2.2802	0.0225956	0.0391231
ENSG00000242154	3.3497	1.02843	0.404853	2.54026	0.0110772	0.0205201
ENSG00000250075	2.71575	1.02897	0.350474	2.93595	0.0033253	0.00685606
ENSG00000258745	1.90842	1.02933	0.349438	2.94566	0.00322262	0.00666213
ENSG00000261068	81.7479	1.02957	0.193713	5.31493	1.07e-07	4.4e-07
ENSG00000274460	47.7328	1.03002	0.169922	6.06172	1.35e-09	6.9e-09
ENSG00000254694	4.75365	1.03038	0.255419	4.03408	5.48e-05	0.000155394
ENSG00000269938	4.65087	1.03094	0.298759	3.45075	0.000559026	0.00133402
ENSG00000268889	1.30057	1.03098	0.325746	3.16498	0.00155094	0.0034019
ENSG00000259933	372.608	1.0317	0.136294	7.56965	3.74e-14	3.01e-13
ENSG00000280310	5.78373	1.03292	0.211683	4.87956	1.06e-06	3.88e-06
ENSG00000240996	2.31904	1.03296	0.27327	3.78	0.00015683	0.000412253
ENSG00000279590	0.387197	1.0344	0.444264	2.32835	0.0198937	0.0348563
ENSG00000224843	10.0279	1.03554	0.21183	4.88854	1.02e-06	3.72e-06
ENSG00000272205	12.979	1.03597	0.175358	5.90773	3.47e-09	1.7e-08
ENSG00000225978	62.0773	1.03698	0.276017	3.75694	0.000172003	0.000449463
ENSG00000269815	6.58316	1.03704	0.189122	5.48347	4.17e-08	1.8e-07
ENSG00000273293	1.22587	1.03781	0.357137	2.90592	0.00366174	0.00748765
ENSG00000279667	2.74836	1.03856	0.269644	3.85159	0.000117354	0.000315085
ENSG00000266897	3.79987	1.03913	0.305467	3.40178	0.000669491	0.0015736
ENSG00000261123	296.851	1.0396	0.122919	8.45755	2.73e-17	2.85e-16
ENSG00000277007	12.4184	1.04054	0.230296	4.51826	6.23e-06	2.04e-05
ENSG00000256603	1.70457	1.04074	0.34115	3.05068	0.00228325	0.00485775
ENSG00000232259	10.575	1.04151	0.283445	3.67449	0.000238325	0.000607822
ENSG00000260545	2.56055	1.04274	0.319465	3.26403	0.0010984	0.0024743
ENSG00000181800	14.3636	1.0435	0.356524	2.92688	0.00342383	0.00704306
ENSG00000255182	65.6859	1.04408	0.171214	6.09809	1.07e-09	5.57e-09
ENSG00000279133	54.2661	1.04417	0.194924	5.35682	8.47e-08	3.54e-07
ENSG00000214184	7.82619	1.04541	0.144257	7.24691	4.26e-13	3.1e-12
ENSG00000225213	4.85739	1.04548	0.342316	3.05413	0.00225714	0.0048067
ENSG00000260743	8.1518	1.0457	0.198327	5.2726	1.35e-07	5.47e-07
ENSG00000272070	29.5445	1.04629	0.24013	4.35719	1.32e-05	4.11e-05
ENSG00000259921	6.25165	1.04679	0.267931	3.90693	9.35e-05	0.000254933
ENSG00000272948	6.4006	1.04685	0.194549	5.38091	7.41e-08	3.12e-07
ENSG00000258096	0.720129	1.04693	0.473721	2.21	0.0271049	0.0460375
ENSG00000225177	48.531	1.04816	0.129298	8.10657	5.21e-16	4.91e-15
ENSG00000275457	25.9949	1.04854	0.152636	6.86952	6.44e-12	4.17e-11
ENSG00000253741	5.55691	1.04967	0.211594	4.96075	7.02e-07	2.62e-06
ENSG00000240618	4.01586	1.04975	0.251128	4.18014	2.91e-05	8.63e-05
ENSG00000279296	4.86737	1.05162	0.28817	3.64931	0.000262941	0.000665595
ENSG00000235665	0.962498	1.05182	0.442215	2.37853	0.0173818	0.030875
ENSG00000272183	15.0446	1.05228	0.172002	6.11781	9.49e-10	4.95e-09
ENSG00000277662	19.8605	1.05265	0.15802	6.6615	2.71e-11	1.65e-10
ENSG00000204584	23.9897	1.05271	0.195912	5.3734	7.73e-08	3.24e-07
ENSG00000273308	5.51176	1.05288	0.254463	4.13764	3.51e-05	0.000102803
ENSG00000256250	2.94564	1.05341	0.403463	2.61093	0.00902971	0.0170505
ENSG00000271825	1.84676	1.05342	0.459397	2.29306	0.0218448	0.0379536
ENSG00000269976	5.65087	1.05391	0.237053	4.44588	8.75e-06	2.81e-05
ENSG00000233396	17.4581	1.05411	0.178544	5.90391	3.55e-09	1.74e-08
ENSG00000275484	8.6939	1.05498	0.185044	5.70122	1.19e-08	5.5e-08
ENSG00000258457	12.5219	1.05533	0.16319	6.46687	1e-10	5.78e-10
ENSG00000228350	6.61613	1.05598	0.174835	6.03986	1.54e-09	7.85e-09
ENSG00000204860	127.46	1.05614	0.15911	6.63779	3.18e-11	1.93e-10
ENSG00000258001	0.509868	1.05623	0.414345	2.54916	0.0107984	0.0200384
ENSG00000225836	0.458452	1.05669	0.413473	2.55565	0.010599	0.0196985
ENSG00000229839	5.96188	1.05696	0.369985	2.85675	0.00428	0.00864839
ENSG00000280374	19.4608	1.05717	0.191196	5.52923	3.22e-08	1.41e-07
ENSG00000272677	9.59022	1.05796	0.163988	6.45146	1.11e-10	6.37e-10
ENSG00000279649	45.6576	1.0582	0.207518	5.09933	3.41e-07	1.32e-06
ENSG00000233547	4.63211	1.05845	0.270707	3.90994	9.23e-05	0.000252009
ENSG00000262920	3.54417	1.05861	0.318084	3.32808	0.00087446	0.00200751
ENSG00000273162	37.1803	1.06069	0.137201	7.73088	1.07e-14	9.04e-14
ENSG00000279174	1.21669	1.06076	0.431121	2.46047	0.0138757	0.0251783
ENSG00000266821	1.56421	1.06237	0.339679	3.12758	0.00176251	0.00382524
ENSG00000223546	59.6191	1.06307	0.156486	6.79338	1.1e-11	6.95e-11
ENSG00000223685	7.94475	1.06332	0.226309	4.69852	2.62e-06	9.06e-06
ENSG00000279536	8.52564	1.06335	0.21793	4.87934	1.06e-06	3.88e-06
ENSG00000267128	12.8915	1.06337	0.217762	4.88318	1.04e-06	3.81e-06
ENSG00000240790	0.61999	1.06424	0.474724	2.24182	0.0249731	0.0427725
ENSG00000224596	31.1208	1.06425	0.176781	6.02019	1.74e-09	8.82e-09
ENSG00000279716	48.3369	1.06442	0.171477	6.20733	5.39e-10	2.89e-09
ENSG00000279741	22.8863	1.06475	0.207907	5.12128	3.03e-07	1.18e-06
ENSG00000233479	1.36615	1.06527	0.457183	2.33007	0.0198023	0.0347115
ENSG00000244541	3.83491	1.06598	0.382261	2.78861	0.00529348	0.0104907
ENSG00000275155	8.01389	1.06692	0.306718	3.47849	0.000504255	0.00121444
ENSG00000225857	0.774427	1.06711	0.444231	2.40215	0.016299	0.0291442
ENSG00000245711	7.95418	1.06737	0.310612	3.43634	0.000589633	0.00140088
ENSG00000223576	2.45962	1.06744	0.297514	3.58787	0.000333384	0.000828836
ENSG00000236799	0.774397	1.0684	0.37493	2.84959	0.00437758	0.00882428
ENSG00000249379	4.43624	1.06847	0.275179	3.88283	0.000103249	0.000279645
ENSG00000279077	2.83562	1.06851	0.371608	2.87536	0.00403572	0.00819431
ENSG00000231868	2.19523	1.06897	0.35973	2.97159	0.00296263	0.00616945
ENSG00000262482	26.5774	1.06914	0.308594	3.46455	0.000531122	0.00127305
ENSG00000279953	7.16617	1.06921	0.204827	5.22009	1.79e-07	7.16e-07
ENSG00000281162	6.65221	1.06959	0.325027	3.29077	0.000999121	0.00226854
ENSG00000266936	3.01349	1.07017	0.324785	3.29501	0.000984179	0.00223708
ENSG00000232118	4.62375	1.07033	0.348421	3.07196	0.00212661	0.00455291
ENSG00000258731	0.952931	1.07087	0.468454	2.28597	0.022256	0.0385891
ENSG00000254854	22.2846	1.0709	0.192712	5.55696	2.75e-08	1.22e-07
ENSG00000261360	10.4789	1.07153	0.171785	6.23762	4.44e-10	2.41e-09
ENSG00000226352	10.4394	1.07162	0.219515	4.88176	1.05e-06	3.84e-06
ENSG00000240211	3.4673	1.0719	0.214871	4.98859	6.08e-07	2.29e-06
ENSG00000258136	18.9919	1.07217	0.255619	4.1944	2.74e-05	8.14e-05
ENSG00000236384	3.77546	1.07348	0.292281	3.67275	0.000239953	0.000611445
ENSG00000261318	0.83221	1.07364	0.412331	2.60384	0.00921856	0.0173715
ENSG00000272792	4.49183	1.07388	0.277324	3.8723	0.000107812	0.000291164
ENSG00000254682	140.896	1.07475	0.171435	6.26912	3.63e-10	1.98e-09
ENSG00000272720	73.4147	1.07489	0.186842	5.75292	8.77e-09	4.11e-08
ENSG00000249655	3.09207	1.07574	0.254467	4.22744	2.36e-05	7.1e-05
ENSG00000245888	12.1724	1.0761	0.185883	5.78915	7.07e-09	3.35e-08
ENSG00000274654	1.58252	1.0768	0.494477	2.17765	0.0294319	0.049537
ENSG00000272832	0.977246	1.07732	0.378544	2.84595	0.00442795	0.0089171
ENSG00000272057	2.07184	1.07759	0.286897	3.75602	0.000172639	0.000450909
ENSG00000267024	0.63347	1.07776	0.381924	2.82192	0.00477376	0.00955923
ENSG00000280369	0.683995	1.08008	0.381481	2.83128	0.00463627	0.00930457
ENSG00000229921	7.91539	1.08123	0.49358	2.19058	0.028482	0.0481139
ENSG00000228288	68.4881	1.08175	0.145841	7.41737	1.19e-13	9.19e-13
ENSG00000272854	1.60902	1.08309	0.29002	3.73455	0.000188048	0.000487826
ENSG00000272905	4.6577	1.08317	0.253505	4.27277	1.93e-05	5.87e-05
ENSG00000227896	31.9073	1.08323	0.152583	7.09931	1.25e-12	8.71e-12
ENSG00000243491	6.06735	1.08329	0.280372	3.86375	0.00011166	0.000300788
ENSG00000260619	2.03522	1.08371	0.299989	3.6125	0.000303264	0.000759537
ENSG00000231890	33.874	1.08612	0.172922	6.281	3.36e-10	1.85e-09
ENSG00000251331	4.54611	1.08636	0.457878	2.37259	0.0176641	0.0313105
ENSG00000279200	0.887828	1.08663	0.474675	2.2892	0.0220675	0.0383006
ENSG00000238280	1.18619	1.08735	0.333927	3.25625	0.00112893	0.00253732
ENSG00000232767	1.33064	1.08751	0.443095	2.45435	0.0141141	0.0255649
ENSG00000272524	3.60767	1.0884	0.229465	4.7432	2.1e-06	7.37e-06
ENSG00000255094	0.599726	1.08867	0.49624	2.19384	0.028247	0.0477505
ENSG00000269482	0.716893	1.09008	0.401035	2.71817	0.0065644	0.0127434
ENSG00000279092	2.5459	1.0908	0.394122	2.76768	0.0056457	0.0111175
ENSG00000255559	22.1625	1.09153	0.186356	5.85722	4.71e-09	2.27e-08
ENSG00000229229	1.23952	1.09235	0.491591	2.22206	0.026279	0.0447964
ENSG00000255237	7.43559	1.09277	0.167706	6.51603	7.22e-11	4.22e-10
ENSG00000237928	4.32779	1.09327	0.351949	3.10634	0.00189421	0.00408975
ENSG00000245719	0.634018	1.0939	0.46254	2.36498	0.0180312	0.0319029
ENSG00000180279	4.93302	1.09424	0.217877	5.02229	5.11e-07	1.94e-06
ENSG00000181798	11.1641	1.09485	0.182271	6.0067	1.89e-09	9.54e-09
ENSG00000279742	5.98763	1.09555	0.24607	4.45221	8.5e-06	2.73e-05
ENSG00000273165	2.19557	1.09557	0.473048	2.31599	0.0205591	0.0359029
ENSG00000260088	3.95183	1.09558	0.301752	3.63075	0.000282604	0.000711498
ENSG00000263307	6.98071	1.09604	0.24294	4.51157	6.43e-06	2.1e-05
ENSG00000280106	71.7089	1.09623	0.17053	6.42838	1.29e-10	7.37e-10
ENSG00000226696	89.296	1.09632	0.126654	8.65606	4.88e-18	5.38e-17
ENSG00000260751	20.4734	1.09758	0.169425	6.47829	9.28e-11	5.37e-10
ENSG00000255306	11.4749	1.09788	0.165317	6.64105	3.11e-11	1.89e-10
ENSG00000229611	0.368354	1.09797	0.466307	2.35461	0.0185422	0.0327107
ENSG00000279443	11.4365	1.09802	0.193179	5.68392	1.32e-08	6.06e-08
ENSG00000241357	0.814473	1.09829	0.429656	2.55621	0.0105819	0.0196725
ENSG00000237921	0.722073	1.09863	0.443364	2.47795	0.013214	0.0240846
ENSG00000236051	7.07402	1.09928	0.333202	3.29913	0.000969847	0.00220728
ENSG00000267702	13.5844	1.09935	0.31729	3.46482	0.000530588	0.00127191
ENSG00000273980	1.18602	1.09998	0.318115	3.45779	0.000544617	0.00130258
ENSG00000255737	247.008	1.10018	0.152814	7.19945	6.05e-13	4.34e-12
ENSG00000177788	28.9119	1.10055	0.146628	7.50572	6.11e-14	4.83e-13
ENSG00000179141	1.09641	1.10056	0.4548	2.41989	0.0155253	0.0278795
ENSG00000263105	4.85401	1.10086	0.209384	5.25765	1.46e-07	5.91e-07
ENSG00000267268	1.00265	1.10118	0.370406	2.97289	0.00295007	0.00614625
ENSG00000240440	0.669129	1.10125	0.468604	2.35006	0.0187702	0.0330793
ENSG00000233643	0.647909	1.10194	0.443638	2.48386	0.0129966	0.0237224
ENSG00000255142	13.0786	1.10236	0.221636	4.97374	6.57e-07	2.46e-06
ENSG00000233694	0.596071	1.10446	0.452507	2.44075	0.0146566	0.0264589
ENSG00000262810	1.84473	1.10448	0.437648	2.52368	0.0116134	0.0214043
ENSG00000242902	1.29154	1.10449	0.469651	2.35172	0.0186868	0.0329443
ENSG00000228925	11.4446	1.1047	0.219534	5.03204	4.85e-07	1.85e-06
ENSG00000178440	9.88554	1.10485	0.281769	3.92112	8.81e-05	0.000241417
ENSG00000261341	1.38343	1.10498	0.341351	3.23707	0.00120765	0.00270217
ENSG00000265342	1.75466	1.10566	0.416578	2.65414	0.00795105	0.015184
ENSG00000230257	1.7223	1.10607	0.427091	2.58977	0.0096041	0.0180274
ENSG00000244310	2.07656	1.10615	0.380764	2.90509	0.00367147	0.00750684
ENSG00000273828	3.37659	1.10661	0.358169	3.08963	0.00200409	0.00431057
ENSG00000227014	5.23547	1.10683	0.271722	4.07339	4.63e-05	0.000133019
ENSG00000272549	22.5395	1.10738	0.232924	4.75427	1.99e-06	7e-06
ENSG00000280193	33.5264	1.10742	0.15969	6.93482	4.07e-12	2.68e-11
ENSG00000275582	17.0812	1.10769	0.243798	4.54347	5.53e-06	1.83e-05
ENSG00000226849	7.34841	1.108	0.187162	5.92	3.22e-09	1.58e-08
ENSG00000226009	8.8133	1.10813	0.165498	6.69574	2.15e-11	1.32e-10
ENSG00000244879	643.042	1.10825	0.185808	5.96447	2.45e-09	1.22e-08
ENSG00000269489	3.80853	1.10933	0.224207	4.94781	7.51e-07	2.79e-06
ENSG00000258317	7.1903	1.10948	0.209039	5.30752	1.11e-07	4.57e-07
ENSG00000235358	1.72623	1.1096	0.389615	2.84794	0.00440036	0.0088673
ENSG00000269947	13.8044	1.1104	0.150195	7.39303	1.44e-13	1.09e-12
ENSG00000271874	0.901048	1.1104	0.337303	3.29198	0.000994837	0.00225941
ENSG00000225062	4.56778	1.11048	0.22134	5.01709	5.25e-07	1.99e-06
ENSG00000275910	9.22563	1.11048	0.26939	4.12222	3.75e-05	0.00010935
ENSG00000279365	2.00039	1.11067	0.290776	3.81967	0.000133628	0.000355385
ENSG00000259362	1.35084	1.11069	0.412234	2.69431	0.00705339	0.0136006
ENSG00000272476	20.8536	1.11095	0.119749	9.27736	1.74e-20	2.3e-19
ENSG00000279951	1.58976	1.11128	0.406487	2.73387	0.00625957	0.0122108
ENSG00000267698	20.1569	1.11189	0.134361	8.27538	1.28e-16	1.27e-15
ENSG00000253865	2.14508	1.11205	0.27495	4.04454	5.24e-05	0.000149073
ENSG00000234147	15.3511	1.11225	0.370597	3.00123	0.00268893	0.00564594
ENSG00000236790	10.7407	1.11252	0.228384	4.87128	1.11e-06	4.04e-06
ENSG00000234912	218.325	1.11317	0.103941	10.7096	9.17e-27	1.9e-25
ENSG00000274925	95.3574	1.11339	0.169638	6.56333	5.26e-11	3.11e-10
ENSG00000239300	6.9752	1.11339	0.327563	3.39902	0.000676267	0.00158797
ENSG00000248399	0.451574	1.11353	0.473985	2.34929	0.0188093	0.0331347
ENSG00000230753	3.62811	1.11378	0.218363	5.10062	3.39e-07	1.31e-06
ENSG00000259935	2.90768	1.11435	0.503222	2.21444	0.0267986	0.0455727
ENSG00000223466	1.14495	1.11458	0.427602	2.60658	0.00914508	0.0172473
ENSG00000260941	13.3894	1.11603	0.237535	4.6984	2.62e-06	9.07e-06
ENSG00000274383	20.8876	1.11651	0.206411	5.40917	6.33e-08	2.69e-07
ENSG00000270130	4.55069	1.11712	0.306689	3.64251	0.000269992	0.000682327
ENSG00000203327	4.25016	1.11733	0.330088	3.38494	0.000711937	0.00166396
ENSG00000234949	39.5605	1.11796	0.176316	6.34066	2.29e-10	1.28e-09
ENSG00000253854	31.8739	1.11951	0.211859	5.28421	1.26e-07	5.16e-07
ENSG00000260954	2.5831	1.11952	0.261311	4.28427	1.83e-05	5.6e-05
ENSG00000263990	12.351	1.1196	0.202958	5.51642	3.46e-08	1.51e-07
ENSG00000230606	7.86109	1.12092	0.248479	4.51114	6.45e-06	2.11e-05
ENSG00000279640	3.94606	1.12307	0.281399	3.99101	6.58e-05	0.000184189
ENSG00000227598	6.67836	1.12343	0.197091	5.70007	1.2e-08	5.53e-08
ENSG00000198590	24.4635	1.12358	0.193526	5.80584	6.4e-09	3.04e-08
ENSG00000273032	4.73693	1.12449	0.307197	3.66048	0.00025174	0.000639485
ENSG00000258399	3.92415	1.1261	0.417473	2.69741	0.00698802	0.0134907
ENSG00000280087	4.19237	1.12625	0.258979	4.3488	1.37e-05	4.26e-05
ENSG00000243810	1.06219	1.12687	0.481993	2.33795	0.01939	0.0340579
ENSG00000246394	0.36794	1.12708	0.491192	2.29457	0.0217575	0.0378218
ENSG00000237505	3.16058	1.12809	0.32718	3.44793	0.000564908	0.00134732
ENSG00000275549	13.3286	1.12849	0.241503	4.67276	2.97e-06	1.02e-05
ENSG00000279196	47.5935	1.12897	0.149751	7.53902	4.74e-14	3.77e-13
ENSG00000234722	2.28223	1.12939	0.346132	3.26288	0.00110286	0.00248351
ENSG00000280710	8.45526	1.13021	0.174584	6.47374	9.56e-11	5.53e-10
ENSG00000203684	6.38184	1.13219	0.225934	5.01114	5.41e-07	2.05e-06
ENSG00000248514	2.46661	1.13279	0.416566	2.71934	0.00654121	0.0127041
ENSG00000250635	1.19753	1.13389	0.40473	2.80159	0.0050852	0.0101141
ENSG00000279265	22.5568	1.13395	0.175754	6.45191	1.1e-10	6.35e-10
ENSG00000249364	3.18422	1.13404	0.279849	4.05233	5.07e-05	0.000144586
ENSG00000225408	3.84527	1.13404	0.423543	2.67752	0.00741704	0.0142453
ENSG00000263388	0.857465	1.13426	0.501792	2.26043	0.0237948	0.0409896
ENSG00000263393	5.10267	1.13563	0.341183	3.3285	0.000873156	0.00200483
ENSG00000273008	10.7317	1.13574	0.15407	7.37159	1.69e-13	1.28e-12
ENSG00000268403	35.0853	1.13575	0.146483	7.75347	8.94e-15	7.63e-14
ENSG00000223823	24.2575	1.13582	0.198329	5.72695	1.02e-08	4.76e-08
ENSG00000260367	13.1004	1.13597	0.181202	6.26905	3.63e-10	1.98e-09
ENSG00000253695	0.444624	1.13601	0.435192	2.61036	0.00904472	0.0170751
ENSG00000267682	4.92003	1.13628	0.366396	3.10124	0.0019271	0.00415765
ENSG00000280385	102.563	1.13658	0.211013	5.3863	7.19e-08	3.03e-07
ENSG00000258620	2.82396	1.13755	0.418101	2.72076	0.00651324	0.0126532
ENSG00000226310	8.21002	1.13815	0.244934	4.64676	3.37e-06	1.15e-05
ENSG00000254267	0.696164	1.13873	0.508288	2.24032	0.0250699	0.042911
ENSG00000279738	102.015	1.13884	0.153126	7.43724	1.03e-13	7.96e-13
ENSG00000273451	3.87094	1.13904	0.424958	2.68036	0.00735435	0.014133
ENSG00000270184	11.2277	1.13905	0.207856	5.47998	4.25e-08	1.84e-07
ENSG00000253315	0.433044	1.1391	0.522844	2.17865	0.0293577	0.0494236
ENSG00000280067	31.7268	1.1393	0.233811	4.87274	1.1e-06	4.01e-06
ENSG00000249695	2.30169	1.14048	0.317334	3.59395	0.000325707	0.000811248
ENSG00000279488	8.01361	1.14048	0.199089	5.72848	1.01e-08	4.72e-08
ENSG00000280303	19.0087	1.14054	0.138572	8.23068	1.86e-16	1.83e-15
ENSG00000254226	2.15853	1.14108	0.364935	3.12681	0.00176713	0.0038345
ENSG00000265474	6.57495	1.14167	0.206119	5.53887	3.04e-08	1.34e-07
ENSG00000229563	1.14998	1.14254	0.471513	2.42314	0.0153872	0.0276544
ENSG00000236528	0.745204	1.14323	0.384766	2.97123	0.00296608	0.00617603
ENSG00000215841	2.23117	1.14395	0.300905	3.8017	0.000143709	0.000380048
ENSG00000250899	175.35	1.14397	0.134735	8.49051	2.06e-17	2.17e-16
ENSG00000279418	4.53252	1.14434	0.317846	3.60031	0.000317838	0.000793605
ENSG00000259254	0.811771	1.14486	0.408255	2.80429	0.00504279	0.0100403
ENSG00000272405	1110.31	1.14621	0.14665	7.81601	5.45e-15	4.73e-14
ENSG00000261471	6.41317	1.14662	0.356893	3.21278	0.00131458	0.00292166
ENSG00000278985	16.5586	1.14663	0.279286	4.10556	4.03e-05	0.000116891
ENSG00000273551	1.81973	1.14679	0.280604	4.08684	4.37e-05	0.000126072
ENSG00000255449	5.37846	1.1473	0.301962	3.79948	0.000145	0.000382947
ENSG00000254551	1.24086	1.14737	0.403065	2.84662	0.00441856	0.00889984
ENSG00000164621	4.41164	1.14765	0.427999	2.68143	0.00733079	0.0140927
ENSG00000236204	23.0204	1.14802	0.211635	5.42452	5.81e-08	2.47e-07
ENSG00000249502	4.07353	1.14805	0.295934	3.87943	0.000104703	0.000283335
ENSG00000228817	5.88105	1.14809	0.326099	3.52067	0.000430452	0.00105007
ENSG00000237640	0.890769	1.14826	0.376163	3.05255	0.00226904	0.00482871
ENSG00000236206	0.432801	1.14837	0.41381	2.77512	0.00551815	0.0108916
ENSG00000272807	25.3571	1.1487	0.204425	5.61919	1.92e-08	8.65e-08
ENSG00000233154	5.39391	1.14956	0.243192	4.72697	2.28e-06	7.95e-06
ENSG00000266941	0.886938	1.14962	0.499739	2.30044	0.0214233	0.0372978
ENSG00000280924	13.0517	1.14963	0.174487	6.58864	4.44e-11	2.65e-10
ENSG00000226453	41.6704	1.1498	0.248496	4.62701	3.71e-06	1.26e-05
ENSG00000275632	35.4719	1.15013	0.154877	7.4261	1.12e-13	8.63e-13
ENSG00000251314	2.70414	1.15086	0.428523	2.68566	0.00723877	0.0139307
ENSG00000279500	17.651	1.15137	0.252405	4.56159	5.08e-06	1.68e-05
ENSG00000260388	12.4286	1.15155	0.209356	5.50042	3.79e-08	1.65e-07
ENSG00000260350	3.35728	1.15173	0.238866	4.82166	1.42e-06	5.1e-06
ENSG00000232480	4.27489	1.15271	0.314823	3.66146	0.000250785	0.000637277
ENSG00000228812	1.73374	1.15313	0.401552	2.87169	0.00408281	0.00828136
ENSG00000265728	1.00714	1.15324	0.48092	2.39797	0.016486	0.0294446
ENSG00000226180	18.6347	1.15373	0.159593	7.22922	4.86e-13	3.52e-12
ENSG00000205231	4.14846	1.15413	0.320535	3.60064	0.000317439	0.0007927
ENSG00000223631	0.785858	1.15444	0.525671	2.19613	0.028083	0.0475048
ENSG00000233613	3.89428	1.15494	0.26824	4.30561	1.67e-05	5.12e-05
ENSG00000233255	1.81057	1.1554	0.329991	3.50132	0.000462962	0.00112343
ENSG00000269463	5.15055	1.15544	0.272424	4.24132	2.22e-05	6.7e-05
ENSG00000262714	85.388	1.15552	0.214503	5.38698	7.17e-08	3.02e-07
ENSG00000271730	11.0219	1.1564	0.299099	3.86626	0.000110517	0.000297968
ENSG00000277744	11.675	1.15748	0.16872	6.86037	6.87e-12	4.43e-11
ENSG00000278879	7.01345	1.15752	0.370438	3.12473	0.00177965	0.00386033
ENSG00000237416	4.61893	1.15785	0.35886	3.22647	0.00125328	0.00279504
ENSG00000231133	13.7482	1.15918	0.330392	3.50851	0.000450621	0.00109501
ENSG00000231083	0.95562	1.15967	0.403677	2.87278	0.00406878	0.00825486
ENSG00000247157	16.1923	1.15968	0.234982	4.93517	8.01e-07	2.97e-06
ENSG00000224805	18.508	1.15984	0.162285	7.14691	8.88e-13	6.27e-12
ENSG00000262117	0.49453	1.16022	0.464248	2.49915	0.0124492	0.0228147
ENSG00000270277	11.604	1.1608	0.29373	3.95191	7.75e-05	0.000214355
ENSG00000277978	30.7167	1.16113	0.160899	7.2165	5.33e-13	3.85e-12
ENSG00000227589	1.88904	1.16116	0.450569	2.5771	0.00996328	0.018649
ENSG00000232412	5.23301	1.16138	0.21231	5.47019	4.5e-08	1.94e-07
ENSG00000263727	0.803354	1.16161	0.400599	2.89967	0.00373556	0.00762636
ENSG00000250039	3.77923	1.1625	0.28687	4.05237	5.07e-05	0.000144572
ENSG00000279978	359.505	1.16261	0.195305	5.9528	2.64e-09	1.31e-08
ENSG00000277373	1.61572	1.16273	0.33861	3.43385	0.000595084	0.00141259
ENSG00000278493	6.33031	1.16296	0.232536	5.00122	5.7e-07	2.15e-06
ENSG00000277130	3.65125	1.16308	0.382659	3.03946	0.00237004	0.00502881
ENSG00000251665	2.37995	1.16395	0.255174	4.56142	5.08e-06	1.68e-05
ENSG00000225760	5.80142	1.16403	0.397618	2.92752	0.00341682	0.00702935
ENSG00000272915	0.437054	1.1642	0.46126	2.52395	0.0116046	0.0213909
ENSG00000280231	12.837	1.16433	0.155245	7.49994	6.38e-14	5.04e-13
ENSG00000256442	0.597827	1.16466	0.508282	2.29136	0.0219424	0.0381034
ENSG00000263412	16.348	1.1652	0.187656	6.20925	5.32e-10	2.86e-09
ENSG00000272862	1.29378	1.16535	0.354945	3.28319	0.00102638	0.00232457
ENSG00000244227	2.35529	1.16553	0.432486	2.69495	0.00703985	0.0135793
ENSG00000229431	13.565	1.16581	0.188541	6.18333	6.28e-10	3.34e-09
ENSG00000233399	6.98569	1.1663	0.350174	3.33062	0.000866536	0.00199058
ENSG00000243107	11.0683	1.16698	0.312715	3.73178	0.000190131	0.000492877
ENSG00000279744	21.0465	1.16761	0.229858	5.07969	3.78e-07	1.46e-06
ENSG00000225489	170.59	1.16788	0.19525	5.98148	2.21e-09	1.11e-08
ENSG00000237372	7.71773	1.16836	0.22644	5.15967	2.47e-07	9.74e-07
ENSG00000266933	4.84595	1.16875	0.198713	5.8816	4.06e-09	1.97e-08
ENSG00000250842	2.61551	1.16895	0.311727	3.74992	0.000176894	0.000461214
ENSG00000275180	20.7942	1.16896	0.183359	6.37527	1.83e-10	1.03e-09
ENSG00000277218	5.47242	1.16916	0.206058	5.67394	1.4e-08	6.4e-08
ENSG00000238171	1.00045	1.16958	0.378808	3.08753	0.00201826	0.00433789
ENSG00000228512	1.07929	1.16998	0.429075	2.72675	0.00639607	0.012449
ENSG00000279837	10.0421	1.17001	0.224709	5.20678	1.92e-07	7.67e-07
ENSG00000267342	14.2284	1.17031	0.155924	7.50565	6.11e-14	4.83e-13
ENSG00000258034	2.33069	1.17045	0.357136	3.27733	0.00104794	0.00236956
ENSG00000243224	9.34838	1.17057	0.166195	7.04335	1.88e-12	1.28e-11
ENSG00000224764	1.07093	1.17057	0.496627	2.35704	0.0184211	0.0325236
ENSG00000272512	29.2294	1.17063	0.213321	5.48764	4.07e-08	1.77e-07
ENSG00000248476	7.52768	1.17064	0.29459	3.97378	7.07e-05	0.000196859
ENSG00000234264	2.57054	1.1709	0.268407	4.36239	1.29e-05	4.02e-05
ENSG00000267769	7.60647	1.17152	0.206602	5.67043	1.42e-08	6.52e-08
ENSG00000205041	11.3905	1.17158	0.283461	4.13311	3.58e-05	0.000104722
ENSG00000260792	4.76354	1.1716	0.285685	4.10103	4.11e-05	0.00011907
ENSG00000225578	9.58585	1.17184	0.21109	5.55136	2.83e-08	1.25e-07
ENSG00000253417	11.2078	1.17321	0.32704	3.58736	0.000334037	0.000830364
ENSG00000280278	1.3838	1.17445	0.327203	3.58938	0.000331467	0.000824448
ENSG00000279549	7.6087	1.17464	0.27764	4.23079	2.33e-05	7e-05
ENSG00000257045	4.19646	1.17525	0.425628	2.76122	0.00575851	0.0113206
ENSG00000259424	2.65391	1.176	0.254081	4.62844	3.68e-06	1.25e-05
ENSG00000279048	26.4951	1.17605	0.168597	6.97552	3.05e-12	2.04e-11
ENSG00000253515	0.441836	1.17621	0.472715	2.4882	0.012839	0.0234565
ENSG00000229771	1.58587	1.17648	0.343615	3.42383	0.000617443	0.00146078
ENSG00000228043	12.8703	1.17676	0.203017	5.79635	6.78e-09	3.21e-08
ENSG00000269191	4.27689	1.17706	0.20777	5.6652	1.47e-08	6.72e-08
ENSG00000273117	53.5253	1.17753	0.135124	8.71444	2.92e-18	3.28e-17
ENSG00000228839	9.96803	1.17762	0.186062	6.32916	2.47e-10	1.37e-09
ENSG00000233175	17.3251	1.17771	0.196161	6.00378	1.93e-09	9.7e-09
ENSG00000262903	27.1505	1.1792	0.173251	6.8063	1e-11	6.37e-11
ENSG00000236824	164.238	1.17924	0.235762	5.00181	5.68e-07	2.15e-06
ENSG00000272662	3.53024	1.1793	0.227334	5.18752	2.13e-07	8.46e-07
ENSG00000279573	4.02725	1.17982	0.296417	3.98027	6.88e-05	0.000192032
ENSG00000237021	5.91011	1.18004	0.281867	4.18652	2.83e-05	8.41e-05
ENSG00000261326	164.915	1.18122	0.19664	6.00705	1.89e-09	9.52e-09
ENSG00000217258	7.21655	1.18131	0.186974	6.31803	2.65e-10	1.47e-09
ENSG00000256542	4.33821	1.18141	0.328643	3.59481	0.000324631	0.000808839
ENSG00000258512	60.3196	1.18149	0.195515	6.04296	1.51e-09	7.71e-09
ENSG00000256725	1.10203	1.18153	0.447421	2.64077	0.0082718	0.0157402
ENSG00000226957	1.70972	1.18169	0.444726	2.65711	0.00788134	0.0150601
ENSG00000243004	20.008	1.18257	0.231803	5.10161	3.37e-07	1.31e-06
ENSG00000276524	2.85775	1.18266	0.252445	4.68481	2.8e-06	9.64e-06
ENSG00000279459	3.82233	1.18287	0.300681	3.93398	8.36e-05	0.000229832
ENSG00000226496	8.10011	1.18288	0.254183	4.65366	3.26e-06	1.11e-05
ENSG00000213742	59.0613	1.18319	0.157235	7.52494	5.27e-14	4.19e-13
ENSG00000280384	12.8432	1.18327	0.30212	3.91657	8.98e-05	0.000245591
ENSG00000236453	0.917902	1.1836	0.533821	2.21722	0.0266083	0.0452858
ENSG00000228784	31.3984	1.18398	0.254832	4.6461	3.38e-06	1.15e-05
ENSG00000243368	11.4281	1.18402	0.202476	5.8477	4.98e-09	2.4e-08
ENSG00000249395	209.915	1.18461	0.240074	4.93433	8.04e-07	2.98e-06
ENSG00000257886	0.524521	1.18496	0.405629	2.92129	0.00348588	0.00716052
ENSG00000273138	3.10523	1.1853	0.333382	3.55538	0.000377432	0.000930857
ENSG00000272434	7.66589	1.18544	0.261738	4.5291	5.92e-06	1.95e-05
ENSG00000279901	4.00891	1.1856	0.390473	3.03631	0.0023949	0.00507757
ENSG00000226828	1.03103	1.1857	0.478495	2.47797	0.0132131	0.024084
ENSG00000242578	2.19076	1.18575	0.284157	4.17285	3.01e-05	8.89e-05
ENSG00000261040	72.9534	1.18624	0.260157	4.55972	5.12e-06	1.7e-05
ENSG00000278238	18.7595	1.18673	0.181613	6.5344	6.39e-11	3.75e-10
ENSG00000279412	8.62619	1.18725	0.292291	4.06187	4.87e-05	0.000139305
ENSG00000277511	20.0938	1.18797	0.192674	6.16571	7.02e-10	3.72e-09
ENSG00000225420	1.44101	1.18811	0.389079	3.05365	0.00226078	0.00481326
ENSG00000271086	1.50366	1.18899	0.481389	2.46992	0.0135144	0.0245774
ENSG00000257176	29.0211	1.18945	0.274215	4.33763	1.44e-05	4.47e-05
ENSG00000264924	2.22822	1.19093	0.40562	2.93606	0.00332405	0.00685381
ENSG00000227388	26.3799	1.19107	0.156547	7.60839	2.78e-14	2.26e-13
ENSG00000271533	174.227	1.19113	0.227345	5.23928	1.61e-07	6.5e-07
ENSG00000234676	0.942056	1.19137	0.365078	3.26333	0.0011011	0.00247992
ENSG00000176753	8.96501	1.19146	0.194039	6.14032	8.24e-10	4.33e-09
ENSG00000214999	24.7356	1.19147	0.26858	4.43619	9.16e-06	2.93e-05
ENSG00000261030	0.492281	1.19206	0.536733	2.22096	0.0263536	0.0449129
ENSG00000249852	5.00584	1.1925	0.328093	3.63465	0.000278361	0.000701674
ENSG00000280027	61.5166	1.19264	0.21874	5.45233	4.97e-08	2.13e-07
ENSG00000246889	29.5154	1.19267	0.153572	7.76618	8.09e-15	6.92e-14
ENSG00000263466	5.05333	1.1928	0.353207	3.37707	0.000732632	0.00170772
ENSG00000261596	11.6235	1.19298	0.271674	4.3912	1.13e-05	3.56e-05
ENSG00000259093	1.20361	1.19397	0.427981	2.78977	0.00527457	0.0104556
ENSG00000274184	5.90671	1.19412	0.290043	4.11705	3.84e-05	0.000111665
ENSG00000228137	5.94591	1.19553	0.19798	6.03861	1.55e-09	7.91e-09
ENSG00000281106	5.92519	1.19591	0.295467	4.04752	5.18e-05	0.000147341
ENSG00000254480	4.61045	1.19592	0.239319	4.99717	5.82e-07	2.2e-06
ENSG00000229425	1.47526	1.19608	0.355536	3.36414	0.000767816	0.00178241
ENSG00000260942	88.808	1.19637	0.12455	9.6055	7.58e-22	1.1e-20
ENSG00000276223	2.83692	1.19657	0.349662	3.42207	0.000621472	0.00146983
ENSG00000257507	0.835242	1.19669	0.367504	3.25626	0.00112889	0.00253732
ENSG00000262358	2.27523	1.1969	0.284825	4.20222	2.64e-05	7.88e-05
ENSG00000236871	40.5837	1.1976	0.192718	6.21428	5.16e-10	2.77e-09
ENSG00000267474	2.64543	1.19782	0.344475	3.47724	0.000506602	0.00121968
ENSG00000240006	1.65698	1.19893	0.393595	3.0461	0.0023183	0.00492739
ENSG00000257222	6.56246	1.20022	0.182144	6.58943	4.42e-11	2.64e-10
ENSG00000261476	5.81641	1.20062	0.358251	3.35135	0.000804183	0.00185948
ENSG00000273965	0.781455	1.20065	0.365475	3.28518	0.00101918	0.00230984
ENSG00000261386	5.90762	1.20148	0.255846	4.69612	2.65e-06	9.16e-06
ENSG00000182376	3.85587	1.20248	0.364855	3.29578	0.000981486	0.00223143
ENSG00000197182	90.6212	1.20324	0.190395	6.31969	2.62e-10	1.45e-09
ENSG00000275703	3.40558	1.20362	0.22786	5.28226	1.28e-07	5.21e-07
ENSG00000225886	6.95713	1.20443	0.300659	4.00598	6.18e-05	0.000173632
ENSG00000279356	7.28668	1.20473	0.31739	3.79574	0.000147201	0.000388384
ENSG00000272417	4.37142	1.20493	0.27495	4.38235	1.17e-05	3.69e-05
ENSG00000272100	4.86711	1.2054	0.208266	5.78778	7.13e-09	3.37e-08
ENSG00000262837	1.18183	1.20562	0.402553	2.99495	0.00274493	0.00575264
ENSG00000270068	0.449633	1.20568	0.476199	2.53188	0.0113452	0.0209601
ENSG00000267519	830.906	1.20595	0.164076	7.34994	1.98e-13	1.49e-12
ENSG00000236318	1.07978	1.20717	0.462727	2.60881	0.00908575	0.0171466
ENSG00000242048	3.09125	1.20762	0.383088	3.15233	0.00161974	0.00353918
ENSG00000189149	17.0108	1.20773	0.19046	6.34115	2.28e-10	1.27e-09
ENSG00000258922	1.74382	1.20808	0.375335	3.21867	0.00128786	0.00286579
ENSG00000279513	2.71844	1.2082	0.455432	2.65286	0.00798124	0.0152383
ENSG00000269148	8.92114	1.20833	0.258133	4.68102	2.85e-06	9.81e-06
ENSG00000235191	1.12798	1.2086	0.456476	2.64768	0.00810463	0.0154568
ENSG00000254761	0.597537	1.20945	0.532353	2.27189	0.023093	0.0398981
ENSG00000278514	1.29934	1.21051	0.306715	3.9467	7.92e-05	0.000218799
ENSG00000265799	0.794682	1.21098	0.413165	2.93098	0.00337892	0.00695832
ENSG00000249252	2.43098	1.21105	0.481929	2.51293	0.0119733	0.0220199
ENSG00000254985	3.55029	1.21137	0.388908	3.11478	0.00184079	0.00398476
ENSG00000272632	1.80898	1.21165	0.40045	3.02573	0.00248035	0.0052418
ENSG00000260646	4.03813	1.2119	0.250936	4.82951	1.37e-06	4.91e-06
ENSG00000272969	1.72976	1.21198	0.264612	4.58022	4.64e-06	1.55e-05
ENSG00000249406	0.636702	1.21216	0.522931	2.31802	0.0204482	0.0357323
ENSG00000274825	15.4714	1.21235	0.160397	7.5584	4.08e-14	3.27e-13
ENSG00000237934	3.03769	1.2125	0.303962	3.98899	6.64e-05	0.000185632
ENSG00000250379	0.347009	1.21296	0.450697	2.69129	0.00711766	0.0137129
ENSG00000269894	9.8963	1.21329	0.230657	5.26013	1.44e-07	5.83e-07
ENSG00000273044	0.50878	1.21332	0.550653	2.20342	0.0275651	0.0467201
ENSG00000255893	9.25971	1.21513	0.310154	3.91783	8.94e-05	0.000244416
ENSG00000269050	1.01572	1.21552	0.432737	2.80891	0.00497092	0.00991594
ENSG00000259326	5.82237	1.21616	0.398294	3.05343	0.00226241	0.00481649
ENSG00000268218	53.2096	1.21716	0.164246	7.41058	1.26e-13	9.64e-13
ENSG00000256092	40.4535	1.21748	0.146724	8.29779	1.06e-16	1.06e-15
ENSG00000261141	5.14029	1.21804	0.200979	6.06056	1.36e-09	6.95e-09
ENSG00000262580	126.889	1.21807	0.162851	7.47963	7.45e-14	5.85e-13
ENSG00000162888	12.7393	1.21827	0.224928	5.41625	6.09e-08	2.59e-07
ENSG00000258725	9.32181	1.21861	0.25511	4.77681	1.78e-06	6.3e-06
ENSG00000259994	67.6676	1.21911	0.14054	8.67446	4.16e-18	4.6e-17
ENSG00000269980	1.80813	1.21934	0.359949	3.38754	0.000705232	0.00165021
ENSG00000236283	6.78722	1.21955	0.322085	3.78643	0.000152826	0.000402365
ENSG00000255202	1.22858	1.22069	0.391764	3.11589	0.00183391	0.00397066
ENSG00000265787	42.4522	1.22108	0.278368	4.38657	1.15e-05	3.63e-05
ENSG00000275223	9.99062	1.22149	0.18694	6.53411	6.4e-11	3.76e-10
ENSG00000254154	57.6772	1.22153	0.210312	5.80815	6.32e-09	3e-08
ENSG00000229656	7.81093	1.22173	0.206667	5.91157	3.39e-09	1.66e-08
ENSG00000174365	443.709	1.22326	0.123909	9.87222	5.49e-23	8.67e-22
ENSG00000246331	0.946189	1.22357	0.47687	2.56583	0.0102928	0.0191977
ENSG00000254271	1.09384	1.22386	0.373357	3.27799	0.00104548	0.00236474
ENSG00000239930	0.902184	1.22394	0.369543	3.31203	0.000926212	0.00211498
ENSG00000280721	19.0546	1.22532	0.190808	6.42177	1.35e-10	7.68e-10
ENSG00000260899	11.2004	1.22593	0.18447	6.64571	3.02e-11	1.83e-10
ENSG00000255125	1.19772	1.22605	0.475019	2.58106	0.00984978	0.0184533
ENSG00000269621	1.95677	1.22622	0.446895	2.74386	0.0060721	0.0118756
ENSG00000267834	4.87797	1.2264	0.229373	5.34678	8.95e-08	3.73e-07
ENSG00000273455	1.3652	1.22677	0.394312	3.11115	0.00186357	0.00402843
ENSG00000254433	7.03968	1.22677	0.294543	4.16501	3.11e-05	9.19e-05
ENSG00000229152	264.231	1.22693	0.217001	5.65401	1.57e-08	7.14e-08
ENSG00000281706	34.8267	1.22701	0.131317	9.34382	9.29e-21	1.25e-19
ENSG00000229491	1.34486	1.22716	0.54112	2.26782	0.02334	0.0402863
ENSG00000226699	2.81598	1.22761	0.291073	4.21752	2.47e-05	7.4e-05
ENSG00000270069	138.756	1.22761	0.227586	5.39406	6.89e-08	2.91e-07
ENSG00000254571	0.495172	1.22864	0.56361	2.17994	0.029262	0.0492817
ENSG00000277152	7.28902	1.22945	0.339525	3.6211	0.000293355	0.000736424
ENSG00000255968	8.30476	1.22981	0.365439	3.36529	0.00076464	0.00177574
ENSG00000238160	5.22358	1.23016	0.376206	3.26991	0.0010758	0.00242712
ENSG00000234191	0.510314	1.23033	0.485527	2.53401	0.0112764	0.0208473
ENSG00000280206	272.75	1.23128	0.0973177	12.6522	1.09e-36	4.25e-35
ENSG00000277440	4.15678	1.23186	0.252775	4.87335	1.1e-06	4e-06
ENSG00000270547	48.2278	1.23227	0.235123	5.24096	1.6e-07	6.44e-07
ENSG00000260368	10.2959	1.23297	0.205449	6.00132	1.96e-09	9.84e-09
ENSG00000256747	0.411478	1.23297	0.498789	2.47192	0.0134389	0.0244637
ENSG00000277186	2.66876	1.23391	0.287728	4.28847	1.8e-05	5.5e-05
ENSG00000253633	5.90366	1.23398	0.281967	4.37635	1.21e-05	3.79e-05
ENSG00000270557	8.46049	1.2354	0.192664	6.4122	1.43e-10	8.16e-10
ENSG00000259868	2.75042	1.23573	0.340422	3.63	0.000283425	0.000713441
ENSG00000259970	0.406643	1.23645	0.517234	2.3905	0.0168255	0.0299902
ENSG00000265393	11.3851	1.23652	0.22109	5.59285	2.23e-08	9.99e-08
ENSG00000176984	2.43822	1.23733	0.319	3.87876	0.000104989	0.000284055
ENSG00000227392	1.73045	1.23759	0.490836	2.52139	0.0116891	0.0215339
ENSG00000273321	1.63689	1.23779	0.329534	3.75619	0.00017252	0.000450677
ENSG00000253125	0.650504	1.23858	0.533919	2.31978	0.0203528	0.0355799
ENSG00000271806	6.60354	1.23881	0.299956	4.12996	3.63e-05	0.00010607
ENSG00000227028	4.08056	1.23896	0.385803	3.2114	0.00132092	0.00293454
ENSG00000279880	9.53382	1.24007	0.303669	4.08363	4.43e-05	0.000127702
ENSG00000229780	5.51475	1.24015	0.216507	5.728	1.02e-08	4.73e-08
ENSG00000260589	14.1409	1.24052	0.181778	6.82439	8.83e-12	5.64e-11
ENSG00000273345	6.96374	1.24076	0.240159	5.16639	2.39e-07	9.42e-07
ENSG00000260095	7.15592	1.24243	0.202122	6.1469	7.9e-10	4.16e-09
ENSG00000279432	11.2217	1.24295	0.302108	4.11425	3.88e-05	0.0001129
ENSG00000234665	14.8003	1.24298	0.403387	3.08135	0.00206063	0.00442251
ENSG00000232712	9.12554	1.24321	0.326719	3.80514	0.000141725	0.000375099
ENSG00000239608	0.924703	1.24402	0.494988	2.51324	0.0119628	0.0220016
ENSG00000231294	0.408242	1.24418	0.442534	2.8115	0.00493114	0.00984522
ENSG00000250511	2.29487	1.24483	0.478802	2.59989	0.00932536	0.0175521
ENSG00000266088	27.8738	1.24587	0.175889	7.08328	1.41e-12	9.73e-12
ENSG00000274677	9.57211	1.2459	0.233792	5.32908	9.87e-08	4.09e-07
ENSG00000279758	3.16365	1.2464	0.312949	3.98274	6.81e-05	0.000190187
ENSG00000227045	2.68666	1.24713	0.354292	3.52005	0.00043147	0.00105232
ENSG00000239801	2.71384	1.24746	0.441341	2.82653	0.00470551	0.0094339
ENSG00000243797	2.34838	1.24805	0.369461	3.37802	0.000730107	0.0017023
ENSG00000261645	2.02162	1.24826	0.523244	2.38561	0.0170506	0.0303416
ENSG00000272455	83.5441	1.24847	0.112565	11.0911	1.39e-28	3.19e-27
ENSG00000271401	0.971821	1.24903	0.487297	2.56317	0.0103722	0.0193274
ENSG00000260163	1.08217	1.2493	0.494413	2.52683	0.0115096	0.0212348
ENSG00000253773	3.45834	1.24931	0.269722	4.63183	3.62e-06	1.23e-05
ENSG00000262147	8.36722	1.24984	0.169399	7.37807	1.61e-13	1.22e-12
ENSG00000229178	5.82585	1.25058	0.231203	5.409	6.34e-08	2.69e-07
ENSG00000223442	8.11942	1.25066	0.297839	4.19909	2.68e-05	7.98e-05
ENSG00000267512	1.96234	1.2521	0.313222	3.99749	6.4e-05	0.000179521
ENSG00000279331	14.5898	1.25213	0.19062	6.56874	5.07e-11	3.01e-10
ENSG00000279841	8.88014	1.2529	0.366991	3.41397	0.000640233	0.00151115
ENSG00000275846	1.61609	1.25316	0.412621	3.03708	0.00238884	0.00506548
ENSG00000269399	38.9156	1.25385	0.127862	9.80634	1.06e-22	1.63e-21
ENSG00000244184	7.30206	1.25394	0.20565	6.09744	1.08e-09	5.59e-09
ENSG00000256967	41.0513	1.25467	0.172663	7.26661	3.69e-13	2.7e-12
ENSG00000234199	1.78813	1.25484	0.301604	4.16057	3.17e-05	9.36e-05
ENSG00000266527	0.756303	1.25495	0.410216	3.05925	0.00221894	0.00473328
ENSG00000236289	1.41711	1.25512	0.505569	2.4826	0.0130428	0.0237976
ENSG00000232828	0.652205	1.25533	0.48617	2.58208	0.00982076	0.0184021
ENSG00000280020	4.9349	1.25601	0.201027	6.24796	4.16e-10	2.26e-09
ENSG00000278291	135.468	1.25641	0.157124	7.99633	1.28e-15	1.17e-14
ENSG00000276449	26.4701	1.25646	0.189863	6.61772	3.65e-11	2.19e-10
ENSG00000196668	16.9671	1.25654	0.258857	4.85419	1.21e-06	4.38e-06
ENSG00000228237	3.94804	1.25657	0.344087	3.65189	0.000260315	0.000659334
ENSG00000260455	3.49983	1.25675	0.400036	3.14159	0.00168034	0.00366123
ENSG00000228203	17.358	1.25693	0.210088	5.98287	2.19e-09	1.1e-08
ENSG00000267522	0.676509	1.25717	0.544837	2.30743	0.0210309	0.0366589
ENSG00000234478	14.1148	1.25722	0.230036	5.46531	4.62e-08	1.99e-07
ENSG00000243961	1.81498	1.25728	0.511643	2.45734	0.013997	0.0253804
ENSG00000253593	0.448696	1.25742	0.514698	2.44302	0.014565	0.0263111
ENSG00000235111	5.19217	1.25756	0.41913	3.0004	0.00269626	0.00566051
ENSG00000279926	18.8785	1.25775	0.216087	5.82056	5.87e-09	2.8e-08
ENSG00000247134	24.3294	1.2582	0.290418	4.33237	1.48e-05	4.57e-05
ENSG00000244491	2.96796	1.25867	0.309561	4.06599	4.78e-05	0.000137001
ENSG00000259116	10.0956	1.25902	0.326141	3.86034	0.000113232	0.000304699
ENSG00000225746	4.23144	1.25957	0.435806	2.89022	0.0038497	0.00784385
ENSG00000229587	8.22714	1.26003	0.272574	4.6227	3.79e-06	1.28e-05
ENSG00000261804	51.7106	1.26064	0.196106	6.42837	1.29e-10	7.37e-10
ENSG00000228802	1.47143	1.26095	0.331391	3.80502	0.000141792	0.000375254
ENSG00000260196	420.065	1.26122	0.135009	9.34175	9.48e-21	1.28e-19
ENSG00000234432	83.9821	1.26123	0.135797	9.28758	1.58e-20	2.1e-19
ENSG00000279065	0.552258	1.26163	0.478457	2.63687	0.00836757	0.0159092
ENSG00000279494	0.857188	1.26173	0.399531	3.15804	0.00158834	0.00347723
ENSG00000204709	6.59398	1.26178	0.298383	4.22871	2.35e-05	7.06e-05
ENSG00000280169	4.01203	1.2632	0.311036	4.06127	4.88e-05	0.000139634
ENSG00000265490	2.50591	1.26333	0.424495	2.97608	0.00291957	0.00608767
ENSG00000273363	3.37449	1.26368	0.263243	4.80042	1.58e-06	5.64e-06
ENSG00000224533	2.27923	1.26395	0.398524	3.17158	0.00151611	0.00333038
ENSG00000261971	181.79	1.26407	0.173451	7.28777	3.15e-13	2.33e-12
ENSG00000224066	7.92972	1.26469	0.196018	6.45187	1.1e-10	6.35e-10
ENSG00000242791	1.45807	1.26496	0.403694	3.13346	0.00172757	0.00375545
ENSG00000229807	1851.6	1.26519	0.574251	2.2032	0.027581	0.0467397
ENSG00000272769	1.96778	1.26589	0.29855	4.24012	2.23e-05	6.73e-05
ENSG00000275560	32.2043	1.26642	0.189544	6.68143	2.37e-11	1.45e-10
ENSG00000272953	16.0341	1.26659	0.194118	6.52482	6.81e-11	3.99e-10
ENSG00000235724	8.79917	1.26665	0.269164	4.70588	2.53e-06	8.76e-06
ENSG00000274678	3.57676	1.27023	0.250017	5.08058	3.76e-07	1.45e-06
ENSG00000279089	63.2752	1.27046	0.211702	6.00117	1.96e-09	9.85e-09
ENSG00000256381	0.746275	1.27095	0.473185	2.68595	0.00723229	0.0139201
ENSG00000272141	452.073	1.27111	0.180258	7.05161	1.77e-12	1.21e-11
ENSG00000257829	3.66369	1.27119	0.292289	4.34908	1.37e-05	4.26e-05
ENSG00000242797	6.14715	1.27197	0.315019	4.03777	5.4e-05	0.000153158
ENSG00000272906	11.6991	1.27222	0.182413	6.97437	3.07e-12	2.05e-11
ENSG00000243960	11.1719	1.27318	0.192121	6.62696	3.43e-11	2.07e-10
ENSG00000274015	6.30417	1.27338	0.20423	6.23505	4.52e-10	2.44e-09
ENSG00000235958	12.9617	1.27346	0.237593	5.35985	8.33e-08	3.48e-07
ENSG00000260920	90.5377	1.27397	0.125641	10.1398	3.68e-24	6.4e-23
ENSG00000266801	2.73515	1.27411	0.389595	3.27036	0.00107412	0.0024237
ENSG00000272170	5.95178	1.27463	0.21046	6.05639	1.39e-09	7.12e-09
ENSG00000262298	2.22757	1.27516	0.271935	4.6892	2.74e-06	9.45e-06
ENSG00000271234	0.595644	1.27566	0.492155	2.59199	0.00954216	0.0179228
ENSG00000267638	0.725418	1.27615	0.546338	2.33582	0.0195004	0.0342392
ENSG00000273416	3.70065	1.27657	0.231312	5.51882	3.41e-08	1.49e-07
ENSG00000226465	24.7936	1.27685	0.268909	4.74825	2.05e-06	7.2e-06
ENSG00000264577	66.5463	1.27688	0.135846	9.39946	5.48e-21	7.51e-20
ENSG00000264705	2.08872	1.27701	0.545307	2.34181	0.0191905	0.0337402
ENSG00000228107	10.0147	1.27702	0.244506	5.22284	1.76e-07	7.06e-07
ENSG00000249417	2.8466	1.27735	0.369045	3.46124	0.000537688	0.00128715
ENSG00000224079	3.04625	1.27763	0.404725	3.1568	0.00159512	0.00349085
ENSG00000261055	0.444552	1.2779	0.491111	2.60206	0.00926645	0.0174504
ENSG00000279495	98.545	1.27883	0.130427	9.80489	1.07e-22	1.65e-21
ENSG00000234741	6789.33	1.27885	0.134208	9.52888	1.59e-21	2.27e-20
ENSG00000132832	12.0661	1.27967	0.314406	4.07013	4.7e-05	0.000134766
ENSG00000256276	0.445944	1.27972	0.52108	2.45589	0.0140535	0.0254711
ENSG00000254286	13.1467	1.28102	0.185045	6.92278	4.43e-12	2.9e-11
ENSG00000234377	3.57363	1.28188	0.299525	4.27972	1.87e-05	5.71e-05
ENSG00000214770	9.1716	1.28201	0.181866	7.04918	1.8e-12	1.23e-11
ENSG00000270090	0.73478	1.28204	0.42513	3.01565	0.0025643	0.00540601
ENSG00000224541	2.70075	1.28272	0.450081	2.84997	0.00437234	0.00881455
ENSG00000237903	4.74711	1.28331	0.338623	3.7898	0.000150766	0.000397135
ENSG00000268189	26.334	1.28346	0.1716	7.47939	7.47e-14	5.86e-13
ENSG00000259336	1.77246	1.28424	0.575183	2.23276	0.0255651	0.0436861
ENSG00000272217	4.91283	1.28497	0.235517	5.45596	4.87e-08	2.09e-07
ENSG00000236658	1.87515	1.28512	0.42793	3.00312	0.00267229	0.005614
ENSG00000259033	0.357218	1.28593	0.518507	2.48006	0.0131361	0.0239538
ENSG00000266490	25.389	1.28602	0.180121	7.13977	9.35e-13	6.59e-12
ENSG00000229111	5.71691	1.28632	0.237468	5.41682	6.07e-08	2.58e-07
ENSG00000274718	1.72056	1.28711	0.518346	2.48311	0.0130242	0.0237668
ENSG00000266922	4.37061	1.28771	0.355615	3.62107	0.000293389	0.000736468
ENSG00000270344	122.064	1.28885	0.164002	7.85877	3.88e-15	3.41e-14
ENSG00000263321	3.74276	1.28893	0.23569	5.46873	4.53e-08	1.95e-07
ENSG00000277020	6.17645	1.28928	0.218773	5.89325	3.79e-09	1.85e-08
ENSG00000271555	2.84263	1.28984	0.280186	4.60353	4.15e-06	1.4e-05
ENSG00000279155	9.23872	1.2902	0.309857	4.16385	3.13e-05	9.23e-05
ENSG00000237310	38.365	1.29032	0.154707	8.3404	7.4e-17	7.52e-16
ENSG00000251666	8.53448	1.2906	0.26482	4.8735	1.1e-06	3.99e-06
ENSG00000225667	0.892353	1.29074	0.490718	2.63031	0.00853065	0.016194
ENSG00000233540	0.721703	1.29175	0.554992	2.32751	0.0199379	0.0349309
ENSG00000233016	1388.22	1.29177	0.131428	9.82871	8.47e-23	1.32e-21
ENSG00000233885	30.4718	1.29183	0.182289	7.08674	1.37e-12	9.5e-12
ENSG00000279633	2.14203	1.29195	0.316429	4.08292	4.45e-05	0.000128042
ENSG00000247675	24.5346	1.29203	0.269315	4.79746	1.61e-06	5.71e-06
ENSG00000280391	0.62964	1.29227	0.582696	2.21775	0.0265719	0.0452369
ENSG00000279810	0.695466	1.29234	0.57212	2.25887	0.0238915	0.0411397
ENSG00000228741	5.14185	1.29255	0.347554	3.71898	0.000200032	0.000516748
ENSG00000269560	5.97921	1.29274	0.30527	4.23473	2.29e-05	6.89e-05
ENSG00000279608	5.42053	1.2929	0.38029	3.39977	0.000674437	0.00158436
ENSG00000279609	0.484883	1.29348	0.484864	2.66772	0.00763674	0.014636
ENSG00000239407	20.4666	1.29358	0.20321	6.36573	1.94e-10	1.09e-09
ENSG00000233351	1.52983	1.2937	0.481692	2.68573	0.00723705	0.0139286
ENSG00000260528	10.093	1.29406	0.215769	5.99741	2e-09	1.01e-08
ENSG00000197989	506.819	1.29416	0.111424	11.6148	3.47e-31	9.47e-30
ENSG00000259818	1.1588	1.29444	0.442884	2.92276	0.00346944	0.00712913
ENSG00000279198	48.794	1.29527	0.190105	6.81345	9.53e-12	6.07e-11
ENSG00000230082	76.2624	1.29543	0.158419	8.17723	2.9e-16	2.81e-15
ENSG00000146521	100.958	1.29585	0.222541	5.82295	5.78e-09	2.76e-08
ENSG00000258210	8.83324	1.29651	0.218521	5.9331	2.97e-09	1.47e-08
ENSG00000273301	2.80188	1.29937	0.478621	2.71482	0.00663116	0.0128632
ENSG00000272556	35.4958	1.29947	0.187195	6.94178	3.87e-12	2.56e-11
ENSG00000272980	8.32335	1.29985	0.284067	4.57586	4.74e-06	1.58e-05
ENSG00000224397	131.366	1.29999	0.160297	8.10988	5.07e-16	4.78e-15
ENSG00000273391	13.3618	1.30087	0.166171	7.8285	4.94e-15	4.3e-14
ENSG00000230735	2.45565	1.30092	0.541949	2.40045	0.0163749	0.0292643
ENSG00000226706	11.0398	1.30114	0.176521	7.37101	1.69e-13	1.28e-12
ENSG00000267882	10.432	1.30151	0.275331	4.72708	2.28e-06	7.94e-06
ENSG00000261431	2.92528	1.30154	0.306447	4.24718	2.16e-05	6.54e-05
ENSG00000279605	49.315	1.30214	0.164848	7.89907	2.81e-15	2.5e-14
ENSG00000279206	2.04437	1.30255	0.342334	3.80491	0.000141858	0.000375383
ENSG00000264012	6.27977	1.30257	0.336233	3.874	0.000107062	0.000289392
ENSG00000276408	2.64736	1.30311	0.249756	5.21754	1.81e-07	7.25e-07
ENSG00000260949	7.59968	1.30393	0.226176	5.76511	8.16e-09	3.83e-08
ENSG00000261379	1.34538	1.30474	0.492262	2.65051	0.00803709	0.0153395
ENSG00000270019	8.18373	1.30551	0.267119	4.88738	1.02e-06	3.74e-06
ENSG00000256218	1.12244	1.30596	0.543234	2.40406	0.0162143	0.029006
ENSG00000231760	18.4217	1.3069	0.213032	6.13478	8.53e-10	4.47e-09
ENSG00000224186	64.7329	1.30715	0.131587	9.93369	2.97e-23	4.77e-22
ENSG00000266978	1.12874	1.30726	0.4827	2.70823	0.00676439	0.0130976
ENSG00000278090	2.19359	1.3074	0.375556	3.48123	0.000499114	0.00120342
ENSG00000254431	4.42247	1.30831	0.36212	3.61291	0.000302782	0.000758463
ENSG00000267149	3.83962	1.3084	0.293188	4.46266	8.09e-06	2.61e-05
ENSG00000236545	1.22745	1.30872	0.387655	3.37599	0.000735512	0.00171379
ENSG00000260316	5.05212	1.309	0.265889	4.92309	8.52e-07	3.15e-06
ENSG00000228809	1.42967	1.309	0.426125	3.07187	0.00212721	0.00455397
ENSG00000240915	1.13095	1.30907	0.385503	3.39574	0.000684436	0.00160559
ENSG00000275709	3.61923	1.30911	0.252581	5.18293	2.18e-07	8.66e-07
ENSG00000233250	4.45341	1.31035	0.201915	6.48961	8.61e-11	5e-10
ENSG00000277767	10.6019	1.31108	0.222898	5.882	4.05e-09	1.97e-08
ENSG00000273164	0.77294	1.3112	0.502022	2.61184	0.00900558	0.0170092
ENSG00000232874	14.9109	1.31123	0.204264	6.41926	1.37e-10	7.81e-10
ENSG00000260790	2.97006	1.31246	0.393928	3.33173	0.000863093	0.00198341
ENSG00000237423	0.630258	1.31281	0.557121	2.35643	0.0184517	0.0325697
ENSG00000260495	15.2233	1.31309	0.217412	6.03965	1.54e-09	7.86e-09
ENSG00000266445	2.5715	1.31353	0.28652	4.58444	4.55e-06	1.52e-05
ENSG00000257042	0.621834	1.31355	0.518042	2.53561	0.0112251	0.0207612
ENSG00000255410	1.6111	1.31377	0.401845	3.26936	0.00107793	0.00243128
ENSG00000271384	5.01871	1.31383	0.260586	5.04181	4.61e-07	1.76e-06
ENSG00000259895	1.62325	1.31389	0.334546	3.92737	8.59e-05	0.000235846
ENSG00000273106	0.702009	1.31459	0.401777	3.27195	0.0010681	0.00241138
ENSG00000236364	20.4339	1.31515	0.237737	5.53197	3.17e-08	1.39e-07
ENSG00000279277	8.17988	1.31529	0.265515	4.95372	7.28e-07	2.71e-06
ENSG00000223522	9.53274	1.31547	0.318486	4.13037	3.62e-05	0.0001059
ENSG00000279345	8.57719	1.31639	0.304736	4.31975	1.56e-05	4.82e-05
ENSG00000251432	41.3614	1.31673	0.176915	7.44272	9.86e-14	7.65e-13
ENSG00000242925	0.6451	1.31677	0.602059	2.18711	0.0287346	0.0484897
ENSG00000226276	1.28328	1.31706	0.353193	3.729	0.000192244	0.000497921
ENSG00000271931	0.781995	1.31746	0.417921	3.15242	0.00161921	0.00353819
ENSG00000276916	6.85061	1.31927	0.293717	4.49163	7.07e-06	2.3e-05
ENSG00000260213	7.72183	1.31931	0.17623	7.48633	7.08e-14	5.57e-13
ENSG00000270195	22.4795	1.32048	0.163074	8.09743	5.61e-16	5.28e-15
ENSG00000226822	1.23333	1.32049	0.48761	2.70808	0.00676736	0.0131021
ENSG00000227617	4.84801	1.32084	0.236341	5.5887	2.29e-08	1.02e-07
ENSG00000281383	16.74	1.321	0.290068	4.55413	5.26e-06	1.74e-05
ENSG00000242798	8.6413	1.32262	0.18844	7.01881	2.24e-12	1.52e-11
ENSG00000240254	1.69179	1.32403	0.55476	2.38667	0.0170017	0.0302669
ENSG00000228126	5.05935	1.32406	0.220938	5.99292	2.06e-09	1.03e-08
ENSG00000228737	3.92755	1.32411	0.308762	4.28845	1.8e-05	5.5e-05
ENSG00000254317	6.57817	1.32453	0.260218	5.09007	3.58e-07	1.38e-06
ENSG00000280228	12.5408	1.32507	0.390627	3.39217	0.000693403	0.0016253
ENSG00000280334	14.5838	1.32578	0.238189	5.56609	2.61e-08	1.16e-07
ENSG00000262468	108.232	1.3259	0.133141	9.95864	2.31e-23	3.75e-22
ENSG00000279080	11.8612	1.32656	0.279213	4.75106	2.02e-06	7.11e-06
ENSG00000245910	2361.01	1.32796	0.116489	11.3999	4.19e-30	1.07e-28
ENSG00000266869	10.446	1.32815	0.389942	3.40601	0.000659194	0.00155159
ENSG00000265094	0.562256	1.3284	0.571032	2.32632	0.0200017	0.0350299
ENSG00000276564	25.919	1.32922	0.236673	5.61628	1.95e-08	8.79e-08
ENSG00000205663	15.6474	1.32941	0.529971	2.50845	0.0121262	0.0222737
ENSG00000245479	1.66381	1.32949	0.352916	3.76716	0.000165113	0.000432713
ENSG00000265415	86.2537	1.32979	0.110836	11.9978	3.65e-33	1.13e-31
ENSG00000279617	0.493511	1.33071	0.560054	2.37604	0.0174998	0.031054
ENSG00000235086	1.03666	1.33211	0.48828	2.72817	0.00636863	0.0124017
ENSG00000253716	173.581	1.33267	0.137709	9.67739	3.76e-22	5.59e-21
ENSG00000267279	4.11771	1.33314	0.218509	6.10105	1.05e-09	5.47e-09
ENSG00000276121	1.2415	1.33317	0.413583	3.22346	0.00126654	0.00282169
ENSG00000261061	170.946	1.33357	0.10749	12.4065	2.41e-35	8.6e-34
ENSG00000254057	0.570884	1.33383	0.456752	2.92025	0.00349756	0.00718281
ENSG00000203441	5.04031	1.33427	0.201449	6.62334	3.51e-11	2.12e-10
ENSG00000240707	2.10147	1.33472	0.534297	2.49808	0.0124868	0.0228758
ENSG00000224715	0.547333	1.33474	0.565379	2.36079	0.0182359	0.0322335
ENSG00000257256	4.06761	1.33564	0.40803	3.27338	0.00106269	0.0024004
ENSG00000255160	0.596771	1.33596	0.459015	2.91048	0.0036087	0.00738861
ENSG00000257894	7.93896	1.33599	0.310534	4.30222	1.69e-05	5.19e-05
ENSG00000233056	7.6441	1.3368	0.331791	4.02904	5.6e-05	0.000158524
ENSG00000265791	10.5403	1.33705	0.219949	6.0789	1.21e-09	6.24e-09
ENSG00000235121	2.35887	1.33732	0.484812	2.75843	0.00580806	0.0114082
ENSG00000235852	8.13242	1.33755	0.27525	4.85942	1.18e-06	4.27e-06
ENSG00000236017	98.7261	1.33756	0.187466	7.13495	9.68e-13	6.81e-12
ENSG00000226472	6.02802	1.33779	0.282004	4.74387	2.1e-06	7.35e-06
ENSG00000260261	74.0497	1.33793	0.196368	6.81337	9.53e-12	6.07e-11
ENSG00000279636	8.87843	1.33821	0.302955	4.41718	1e-05	3.18e-05
ENSG00000266126	2.64169	1.33852	0.378501	3.53636	0.000405674	0.000994843
ENSG00000236740	4.43552	1.339	0.397266	3.37054	0.000750222	0.00174506
ENSG00000213600	2.19399	1.3392	0.499364	2.6818	0.00732263	0.0140777
ENSG00000274949	2.97575	1.33934	0.278431	4.81032	1.51e-06	5.38e-06
ENSG00000260650	1.69577	1.33949	0.366942	3.65041	0.000261822	0.000662917
ENSG00000269825	50.8305	1.33953	0.287372	4.66131	3.14e-06	1.07e-05
ENSG00000273302	7.78673	1.3423	0.34066	3.94029	8.14e-05	0.00022425
ENSG00000279541	15.7953	1.34318	0.26889	4.99528	5.87e-07	2.22e-06
ENSG00000250546	12.7114	1.34376	0.309226	4.34556	1.39e-05	4.32e-05
ENSG00000228763	3.95949	1.34436	0.376125	3.57424	0.000351249	0.0008706
ENSG00000237605	1.65915	1.34479	0.303451	4.43164	9.35e-06	2.99e-05
ENSG00000256546	80.9499	1.345	0.229891	5.85059	4.9e-09	2.36e-08
ENSG00000273112	0.821606	1.3456	0.591769	2.27387	0.0229739	0.0397146
ENSG00000267263	1.22902	1.34597	0.549983	2.4473	0.0143932	0.0260268
ENSG00000222041	285.652	1.34602	0.129457	10.3975	2.55e-25	4.76e-24
ENSG00000278811	19.3454	1.34648	0.253055	5.3209	1.03e-07	4.27e-07
ENSG00000275476	6.247	1.34658	0.319912	4.20923	2.56e-05	7.65e-05
ENSG00000250116	9.07632	1.34677	0.310128	4.34262	1.41e-05	4.38e-05
ENSG00000223660	0.475998	1.34729	0.451822	2.98191	0.0028646	0.0059807
ENSG00000272506	2.93925	1.34743	0.433527	3.10808	0.0018831	0.00406759
ENSG00000273449	19.5095	1.34787	0.219128	6.15106	7.7e-10	4.06e-09
ENSG00000238268	1.28262	1.34853	0.450575	2.99291	0.00276335	0.00578927
ENSG00000279894	9.29571	1.34863	0.283895	4.75044	2.03e-06	7.13e-06
ENSG00000231521	2.1783	1.34945	0.511931	2.63599	0.00838914	0.0159467
ENSG00000269125	2.54162	1.35039	0.303662	4.44701	8.71e-06	2.79e-05
ENSG00000260100	0.801578	1.35056	0.412733	3.27224	0.001067	0.00240914
ENSG00000272426	1.75286	1.35129	0.307306	4.3972	1.1e-05	3.47e-05
ENSG00000229487	5.60262	1.35161	0.327854	4.12261	3.75e-05	0.000109195
ENSG00000280890	0.926238	1.35168	0.546148	2.47494	0.0133259	0.0242723
ENSG00000227533	22.6682	1.35176	0.222333	6.07987	1.2e-09	6.21e-09
ENSG00000280389	2.53817	1.35197	0.413085	3.27285	0.00106467	0.00240439
ENSG00000259367	7.43014	1.35246	0.494153	2.73693	0.00620158	0.0121075
ENSG00000233098	32.8397	1.35248	0.236085	5.72876	1.01e-08	4.71e-08
ENSG00000225839	1.02008	1.35264	0.407854	3.31649	0.000911543	0.00208479
ENSG00000280053	1.25066	1.35285	0.457158	2.95926	0.00308375	0.0064001
ENSG00000227496	3.64035	1.35377	0.309866	4.36891	1.25e-05	3.91e-05
ENSG00000279568	5.35167	1.35384	0.301587	4.48905	7.15e-06	2.32e-05
ENSG00000223653	11.9499	1.35465	0.319225	4.24356	2.2e-05	6.64e-05
ENSG00000229127	20.9268	1.35564	0.2392	5.66741	1.45e-08	6.63e-08
ENSG00000232732	5.68649	1.35629	0.304394	4.45569	8.36e-06	2.69e-05
ENSG00000230131	1.54757	1.35649	0.492262	2.75562	0.00585808	0.0114977
ENSG00000275807	28.0788	1.35717	0.177462	7.64766	2.05e-14	1.68e-13
ENSG00000248884	3.86777	1.35758	0.334243	4.06165	4.87e-05	0.000139427
ENSG00000236671	2.21247	1.35795	0.513284	2.64562	0.00815417	0.0155383
ENSG00000267141	6.17121	1.35798	0.258158	5.26025	1.44e-07	5.83e-07
ENSG00000278861	10.0421	1.35855	0.24384	5.5715	2.53e-08	1.12e-07
ENSG00000225855	243.811	1.35864	0.161454	8.41502	3.93e-17	4.05e-16
ENSG00000259125	4.50866	1.35931	0.260024	5.22765	1.72e-07	6.89e-07
ENSG00000257924	2.24398	1.35944	0.309613	4.39077	1.13e-05	3.56e-05
ENSG00000266120	0.524279	1.35949	0.502292	2.70658	0.00679793	0.013156
ENSG00000267424	0.44323	1.36021	0.499311	2.72417	0.0064464	0.0125357
ENSG00000276166	2.67045	1.3613	0.266425	5.10951	3.23e-07	1.26e-06
ENSG00000243629	5.4751	1.36142	0.187054	7.27821	3.38e-13	2.49e-12
ENSG00000258428	1.79896	1.36143	0.482689	2.82051	0.00479469	0.00959759
ENSG00000230732	14.0474	1.3617	0.30524	4.46109	8.15e-06	2.63e-05
ENSG00000167046	27.861	1.36179	0.238323	5.71405	1.1e-08	5.11e-08
ENSG00000264273	1.22527	1.36236	0.543745	2.5055	0.0122277	0.022441
ENSG00000258798	2.66355	1.3627	0.25003	5.45015	5.03e-08	2.16e-07
ENSG00000163597	971.737	1.36302	0.0917373	14.8578	6.19e-50	5.48e-48
ENSG00000256299	1.85777	1.36302	0.481137	2.83292	0.00461252	0.00926191
ENSG00000225744	0.468357	1.36348	0.473414	2.88011	0.00397542	0.00807983
ENSG00000260496	2.0134	1.36354	0.371036	3.67495	0.000237894	0.000606877
ENSG00000273142	240.852	1.36394	0.155616	8.76478	1.87e-18	2.13e-17
ENSG00000263847	10.4211	1.36415	0.271726	5.02032	5.16e-07	1.96e-06
ENSG00000245112	1.75149	1.36419	0.360453	3.78464	0.000153932	0.00040498
ENSG00000279106	3.15628	1.36548	0.448713	3.0431	0.00234155	0.00497323
ENSG00000236268	0.803967	1.36558	0.516686	2.64295	0.0082186	0.0156486
ENSG00000230590	103.162	1.36577	0.240302	5.68354	1.32e-08	6.07e-08
ENSG00000231865	4.16048	1.3658	0.490098	2.78679	0.00532328	0.010544
ENSG00000250234	0.423351	1.36582	0.490353	2.78538	0.00534651	0.0105828
ENSG00000248187	3.03793	1.366	0.390062	3.502	0.000461777	0.00112061
ENSG00000235790	15.5824	1.36611	0.244998	5.576	2.46e-08	1.1e-07
ENSG00000245149	75.0288	1.3667	0.159367	8.57578	9.84e-18	1.06e-16
ENSG00000269959	3.31583	1.36701	0.391859	3.48853	0.00048569	0.00117351
ENSG00000269836	2.05327	1.36743	0.492139	2.77855	0.00546029	0.0107877
ENSG00000260936	8.41948	1.36749	0.288565	4.73895	2.15e-06	7.53e-06
ENSG00000238221	2.22656	1.36811	0.389075	3.51633	0.000437558	0.00106597
ENSG00000265907	3.07806	1.36858	0.561224	2.43857	0.0147455	0.026605
ENSG00000280383	32.0781	1.36894	0.215435	6.35431	2.09e-10	1.17e-09
ENSG00000270953	14.7736	1.36906	0.208513	6.56583	5.17e-11	3.06e-10
ENSG00000256417	11.2387	1.36949	0.490866	2.78995	0.00527155	0.0104502
ENSG00000236066	5.96375	1.36971	0.266645	5.13684	2.79e-07	1.09e-06
ENSG00000274508	0.991038	1.37007	0.456741	2.99967	0.00270275	0.00567302
ENSG00000253837	10.2906	1.37028	0.256124	5.35006	8.79e-08	3.67e-07
ENSG00000248964	0.707452	1.37037	0.458599	2.98816	0.00280663	0.00587057
ENSG00000279140	6.55965	1.37131	0.223192	6.14406	8.04e-10	4.23e-09
ENSG00000274501	4.25524	1.37164	0.303444	4.52022	6.18e-06	2.02e-05
ENSG00000231731	53.1981	1.37193	0.242891	5.64834	1.62e-08	7.37e-08
ENSG00000280277	1.13333	1.37264	0.42874	3.20156	0.00136687	0.00302838
ENSG00000257605	22.7209	1.37398	0.119371	11.5102	1.17e-30	3.1e-29
ENSG00000262006	1.49262	1.37501	0.369723	3.71901	0.000200003	0.000516703
ENSG00000225937	4.23843	1.37541	0.456227	3.01475	0.00257194	0.00542
ENSG00000231901	0.700056	1.37573	0.539606	2.5495	0.0107877	0.0200206
ENSG00000256448	1.70874	1.37596	0.390941	3.51961	0.000432188	0.00105389
ENSG00000234449	57.9794	1.37688	0.366065	3.76129	0.000169038	0.000442357
ENSG00000279623	4.68835	1.38034	0.339592	4.06469	4.81e-05	0.00013773
ENSG00000268201	11.731	1.38205	0.259689	5.32195	1.03e-07	4.24e-07
ENSG00000228055	0.935343	1.38284	0.489432	2.82539	0.00472237	0.00946377
ENSG00000272071	1.04565	1.38285	0.402459	3.436	0.000590365	0.00140224
ENSG00000231724	0.410645	1.38287	0.492679	2.80683	0.00500313	0.00997284
ENSG00000261291	2.53183	1.38371	0.529166	2.61489	0.00892574	0.0168711
ENSG00000257545	3.1359	1.38465	0.344318	4.02143	5.78e-05	0.000163423
ENSG00000259038	5.16316	1.38537	0.239784	5.77759	7.58e-09	3.57e-08
ENSG00000212743	10.5879	1.38565	0.280947	4.93205	8.14e-07	3.01e-06
ENSG00000274002	15.3816	1.38567	0.248918	5.5668	2.59e-08	1.15e-07
ENSG00000250821	1.35532	1.38643	0.46014	3.01306	0.00258632	0.00544841
ENSG00000272301	18.4217	1.38694	0.192854	7.19169	6.4e-13	4.59e-12
ENSG00000258526	3.94053	1.38707	0.390116	3.55552	0.000377227	0.000930407
ENSG00000234252	9.50636	1.38724	0.268807	5.16074	2.46e-07	9.69e-07
ENSG00000279653	3.78104	1.38781	0.27908	4.97279	6.6e-07	2.47e-06
ENSG00000234546	16.7068	1.3885	0.187116	7.42051	1.17e-13	8.98e-13
ENSG00000267905	0.561105	1.38981	0.49349	2.81628	0.00485836	0.00971425
ENSG00000258308	0.615695	1.38997	0.61674	2.25374	0.0242125	0.041618
ENSG00000270894	2.42967	1.39114	0.463281	3.0028	0.00267512	0.0056194
ENSG00000269356	4.2882	1.39165	0.362853	3.83531	0.000125406	0.000334774
ENSG00000266446	0.479351	1.39178	0.555412	2.50585	0.0122157	0.022422
ENSG00000227116	0.486059	1.392	0.560945	2.48152	0.0130823	0.0238658
ENSG00000232287	0.804164	1.39217	0.547585	2.54238	0.0110099	0.0204051
ENSG00000237927	5.88963	1.39298	0.2786	4.99992	5.74e-07	2.17e-06
ENSG00000232936	2.14864	1.39398	0.267333	5.21439	1.84e-07	7.37e-07
ENSG00000236924	5.66058	1.39418	0.460654	3.02652	0.00247385	0.0052296
ENSG00000279807	4.16692	1.39429	0.237506	5.87054	4.34e-09	2.1e-08
ENSG00000257272	0.834212	1.39453	0.552224	2.5253	0.0115601	0.0213153
ENSG00000273797	3.36467	1.39486	0.463884	3.00691	0.0026392	0.0055485
ENSG00000228412	12.8475	1.39545	0.297808	4.68575	2.79e-06	9.6e-06
ENSG00000245970	145.713	1.3974	0.135165	10.3385	4.72e-25	8.65e-24
ENSG00000224717	1.43316	1.39768	0.460302	3.03644	0.0023939	0.0050757
ENSG00000274922	59.8155	1.39784	0.193644	7.21861	5.25e-13	3.8e-12
ENSG00000249635	2.3866	1.39792	0.351118	3.98133	6.85e-05	0.000191246
ENSG00000259293	0.728076	1.39824	0.635378	2.20064	0.0277615	0.0470069
ENSG00000237281	1.44951	1.39892	0.415776	3.3646	0.000766558	0.00177981
ENSG00000233013	1.73873	1.39895	0.331258	4.22314	2.41e-05	7.23e-05
ENSG00000224409	0.448492	1.39947	0.473514	2.95549	0.00312168	0.00647076
ENSG00000250378	6.98186	1.39959	0.309759	4.51831	6.23e-06	2.04e-05
ENSG00000256278	2.65911	1.39966	0.317697	4.40565	1.05e-05	3.35e-05
ENSG00000269473	19.357	1.4005	0.169374	8.26866	1.35e-16	1.35e-15
ENSG00000273319	46.5165	1.40077	0.290641	4.81958	1.44e-06	5.15e-06
ENSG00000233246	2.49934	1.401	0.335224	4.17928	2.92e-05	8.66e-05
ENSG00000232139	1.94526	1.40235	0.349306	4.01467	5.95e-05	0.000167808
ENSG00000246250	10.4731	1.40301	0.298444	4.70108	2.59e-06	8.96e-06
ENSG00000196566	0.472333	1.40301	0.501973	2.79499	0.00519011	0.0103033
ENSG00000261442	3.84288	1.40323	0.323664	4.33546	1.45e-05	4.51e-05
ENSG00000276744	8.72761	1.4038	0.193451	7.25662	3.97e-13	2.9e-12
ENSG00000222017	2.48815	1.40406	0.373739	3.75678	0.00017211	0.000449709
ENSG00000255539	0.974103	1.40455	0.644119	2.18057	0.0292152	0.0492143
ENSG00000277459	9.14633	1.40473	0.197518	7.11192	1.14e-12	8e-12
ENSG00000273179	26.9329	1.40487	0.181963	7.72064	1.16e-14	9.75e-14
ENSG00000254290	700.301	1.40512	0.183824	7.64382	2.11e-14	1.73e-13
ENSG00000258435	1.30979	1.40564	0.307432	4.5722	4.83e-06	1.61e-05
ENSG00000226088	2.8251	1.4062	0.325092	4.32554	1.52e-05	4.71e-05
ENSG00000231794	3.0401	1.40725	0.448555	3.1373	0.00170509	0.00370974
ENSG00000234956	0.969366	1.40875	0.467093	3.016	0.00256136	0.00540033
ENSG00000257509	10.2832	1.40949	0.267138	5.27627	1.32e-07	5.37e-07
ENSG00000271947	1.75187	1.4103	0.340705	4.13937	3.48e-05	0.000102088
ENSG00000256006	5.68367	1.41049	0.266775	5.28718	1.24e-07	5.08e-07
ENSG00000204904	2.3803	1.41051	0.279822	5.04075	4.64e-07	1.77e-06
ENSG00000261687	2.20644	1.41079	0.302295	4.66691	3.06e-06	1.05e-05
ENSG00000255521	6.36073	1.41079	0.21425	6.58475	4.56e-11	2.72e-10
ENSG00000254367	4.6352	1.41161	0.376917	3.74516	0.000180282	0.000469086
ENSG00000255959	1.2552	1.41179	0.304124	4.64216	3.45e-06	1.17e-05
ENSG00000267778	1.21799	1.4122	0.376413	3.75174	0.000175614	0.00045807
ENSG00000279791	1.2577	1.41257	0.407553	3.46599	0.000528279	0.00126666
ENSG00000242973	0.607303	1.41273	0.511097	2.76411	0.00570776	0.0112274
ENSG00000239415	73.9274	1.41435	0.127076	11.1299	8.97e-29	2.09e-27
ENSG00000235313	16.5845	1.41439	0.182645	7.74394	9.64e-15	8.18e-14
ENSG00000229832	3.35667	1.41489	0.344803	4.10346	4.07e-05	0.000117886
ENSG00000275236	3.07749	1.41514	0.283416	4.99317	5.94e-07	2.24e-06
ENSG00000267659	1.67067	1.41792	0.510706	2.7764	0.00549653	0.0108529
ENSG00000261451	7.09147	1.41817	0.416095	3.40829	0.000653707	0.0015401
ENSG00000233033	2.29966	1.41906	0.291768	4.86365	1.15e-06	4.18e-06
ENSG00000258175	2.1874	1.42083	0.631252	2.25081	0.0243976	0.0419096
ENSG00000253263	1.51209	1.42091	0.443812	3.20161	0.00136664	0.00302803
ENSG00000177234	7.80579	1.42171	0.324121	4.38637	1.15e-05	3.63e-05
ENSG00000280117	0.729272	1.42397	0.600721	2.37043	0.0177673	0.0314797
ENSG00000269480	1.21321	1.42497	0.375853	3.7913	0.00014986	0.000394939
ENSG00000267577	1.04864	1.42561	0.480662	2.96594	0.00301762	0.00627399
ENSG00000274373	11.2128	1.42623	0.204849	6.96233	3.35e-12	2.23e-11
ENSG00000279858	1.44885	1.42632	0.598666	2.38249	0.0171958	0.0305824
ENSG00000275665	2.51496	1.4264	0.287013	4.96981	6.7e-07	2.51e-06
ENSG00000225411	2.14955	1.4275	0.37221	3.8352	0.000125462	0.000334903
ENSG00000260816	8.93147	1.42848	0.310284	4.60379	4.15e-06	1.4e-05
ENSG00000274751	6.08506	1.42873	0.244701	5.8387	5.26e-09	2.53e-08
ENSG00000260498	3.09884	1.42911	0.295703	4.83294	1.35e-06	4.84e-06
ENSG00000267633	1.14736	1.42927	0.41056	3.48126	0.000499057	0.00120339
ENSG00000258344	5.0644	1.42931	0.322769	4.42826	9.5e-06	3.03e-05
ENSG00000235488	5.12873	1.42947	0.303696	4.70692	2.51e-06	8.72e-06
ENSG00000232719	1.8271	1.43001	0.374239	3.82111	0.000132851	0.00035341
ENSG00000279044	3.83953	1.4309	0.294203	4.86366	1.15e-06	4.18e-06
ENSG00000273619	69.245	1.43146	0.165013	8.67486	4.14e-18	4.58e-17
ENSG00000279684	1.82739	1.43148	0.425897	3.3611	0.000776339	0.00180068
ENSG00000271554	3.72576	1.43151	0.381981	3.7476	0.000178531	0.000465035
ENSG00000280033	13.9642	1.43182	0.183307	7.81103	5.67e-15	4.91e-14
ENSG00000239377	4.98444	1.43234	0.249272	5.74609	9.13e-09	4.27e-08
ENSG00000224511	39.5022	1.43291	0.21633	6.62372	3.5e-11	2.11e-10
ENSG00000255462	3.08403	1.43403	0.417901	3.43152	0.000600213	0.0014236
ENSG00000255165	1.90909	1.43422	0.479383	2.9918	0.00277338	0.00580776
ENSG00000227517	0.819251	1.43595	0.551879	2.60193	0.00926998	0.0174562
ENSG00000240922	2.97951	1.43627	0.525206	2.73467	0.00624425	0.0121847
ENSG00000258177	1.25123	1.43647	0.47732	3.00946	0.00261712	0.00550772
ENSG00000223999	0.372855	1.43656	0.4782	3.00409	0.00266378	0.00559748
ENSG00000279407	90.1047	1.4367	0.195458	7.35044	1.98e-13	1.49e-12
ENSG00000273063	0.356493	1.43682	0.450179	3.19167	0.00141454	0.00312631
ENSG00000269300	1.90149	1.43792	0.31318	4.59136	4.4e-06	1.48e-05
ENSG00000253347	3.45188	1.43807	0.31893	4.50904	6.51e-06	2.13e-05
ENSG00000272137	1.90523	1.43838	0.453949	3.16859	0.00153183	0.00336322
ENSG00000241479	4.74486	1.43854	0.421947	3.40928	0.000651347	0.00153462
ENSG00000256124	11.3093	1.43871	0.306265	4.69758	2.63e-06	9.1e-06
ENSG00000235586	3.54453	1.43886	0.363368	3.9598	7.5e-05	0.000207874
ENSG00000187904	2.48582	1.43935	0.414529	3.47226	0.000516098	0.00124027
ENSG00000259390	0.673939	1.43949	0.580595	2.47934	0.0131625	0.0239989
ENSG00000265148	108.426	1.44	0.193745	7.43248	1.07e-13	8.25e-13
ENSG00000279905	3.30906	1.44202	0.429228	3.35957	0.000780625	0.00180985
ENSG00000229893	2.25371	1.44211	0.318516	4.52758	5.97e-06	1.96e-05
ENSG00000232536	5.07091	1.44215	0.298055	4.83854	1.31e-06	4.71e-06
ENSG00000241280	0.749421	1.44278	0.540369	2.66999	0.00758533	0.0145472
ENSG00000273367	4.59858	1.44384	0.329868	4.37702	1.2e-05	3.78e-05
ENSG00000260430	6.63737	1.4444	0.23821	6.06357	1.33e-09	6.83e-09
ENSG00000249534	1.29113	1.44582	0.376378	3.84139	0.000122338	0.000327352
ENSG00000234129	18.3352	1.44787	0.187929	7.70436	1.31e-14	1.1e-13
ENSG00000277235	2.1843	1.44822	0.304352	4.75838	1.95e-06	6.87e-06
ENSG00000230536	2.97968	1.4483	0.491253	2.94818	0.00319646	0.00661214
ENSG00000229373	0.805963	1.44856	0.539623	2.68439	0.00726621	0.0139779
ENSG00000251136	142.857	1.44937	0.200459	7.23026	4.82e-13	3.5e-12
ENSG00000240350	6.4622	1.45059	0.271988	5.3333	9.64e-08	4e-07
ENSG00000261097	0.637448	1.45063	0.594053	2.44191	0.0146097	0.026382
ENSG00000272844	2.64414	1.45163	0.277193	5.23691	1.63e-07	6.57e-07
ENSG00000264112	497.164	1.45169	0.196192	7.39933	1.37e-13	1.05e-12
ENSG00000234156	1.10378	1.45186	0.500258	2.90221	0.00370538	0.00757046
ENSG00000259251	3.74567	1.45349	0.301693	4.81776	1.45e-06	5.2e-06
ENSG00000231977	1.42531	1.45449	0.386986	3.7585	0.000170934	0.000446993
ENSG00000254972	1.30769	1.4553	0.418339	3.47875	0.000503759	0.00121345
ENSG00000228484	1.99076	1.45553	0.498399	2.92042	0.0034956	0.00717914
ENSG00000269720	2.1738	1.45582	0.413128	3.5239	0.000425238	0.00103829
ENSG00000234263	7.83567	1.45599	0.29354	4.96011	7.05e-07	2.63e-06
ENSG00000125804	2.6998	1.4562	0.400048	3.64006	0.000272578	0.000688339
ENSG00000278383	17.4297	1.45656	0.211906	6.87361	6.26e-12	4.06e-11
ENSG00000259003	0.594552	1.45701	0.559872	2.60239	0.00925755	0.0174359
ENSG00000273232	1.74527	1.45705	0.413744	3.52162	0.000428912	0.00104685
ENSG00000262712	30.4651	1.4571	0.148235	9.82971	8.39e-23	1.31e-21
ENSG00000236519	6.50443	1.45824	0.204454	7.13233	9.87e-13	6.93e-12
ENSG00000243055	15.0765	1.45858	0.280148	5.20646	1.92e-07	7.68e-07
ENSG00000234362	4.53261	1.45883	0.302576	4.82136	1.43e-06	5.11e-06
ENSG00000279030	3.74212	1.45998	0.444512	3.28445	0.00102182	0.00231523
ENSG00000239462	0.452684	1.46077	0.556489	2.62497	0.00866562	0.0164245
ENSG00000203876	84.404	1.46174	0.202187	7.22967	4.84e-13	3.51e-12
ENSG00000254671	2.82911	1.46239	0.357001	4.09633	4.2e-05	0.000121318
ENSG00000279114	6.44735	1.46315	0.288775	5.06676	4.05e-07	1.55e-06
ENSG00000252690	21.2762	1.4639	0.217155	6.74131	1.57e-11	9.8e-11
ENSG00000233672	17.1187	1.46437	0.241206	6.07104	1.27e-09	6.54e-09
ENSG00000203593	0.512185	1.46512	0.461148	3.17711	0.00148751	0.00327256
ENSG00000235020	2.23922	1.46539	0.541574	2.70579	0.00681415	0.0131833
ENSG00000262251	47.1918	1.4665	0.136645	10.7322	7.18e-27	1.5e-25
ENSG00000259656	2.04991	1.46673	0.292188	5.01981	5.17e-07	1.96e-06
ENSG00000225493	0.951896	1.46819	0.584411	2.51226	0.0119962	0.0220545
ENSG00000231057	1.84696	1.46927	0.346409	4.24144	2.22e-05	6.7e-05
ENSG00000223907	2.78954	1.47077	0.442036	3.32726	0.000877051	0.0020126
ENSG00000273786	3.11827	1.47096	0.260011	5.65728	1.54e-08	7.01e-08
ENSG00000234848	3.4128	1.47212	0.300135	4.90485	9.35e-07	3.43e-06
ENSG00000260807	127.284	1.47213	0.303897	4.84417	1.27e-06	4.59e-06
ENSG00000172965	509.084	1.47307	0.108703	13.5513	7.78e-42	4.22e-40
ENSG00000203650	5.56548	1.4742	0.274877	5.3631	8.18e-08	3.42e-07
ENSG00000228060	8.53257	1.47549	0.306278	4.81749	1.45e-06	5.2e-06
ENSG00000280207	0.850658	1.47613	0.599003	2.4643	0.013728	0.0249291
ENSG00000254577	4.96046	1.47624	0.37201	3.96827	7.24e-05	0.000201035
ENSG00000272255	1.8031	1.47707	0.374779	3.94119	8.11e-05	0.000223557
ENSG00000271717	0.651833	1.47719	0.475716	3.10519	0.00190159	0.00410447
ENSG00000268707	3.41587	1.47733	0.30052	4.91592	8.84e-07	3.26e-06
ENSG00000259631	0.507573	1.47864	0.443522	3.33386	0.000856497	0.00196992
ENSG00000232458	1.86243	1.47898	0.563757	2.62343	0.00870481	0.0164881
ENSG00000261170	0.551246	1.47919	0.515164	2.87129	0.00408799	0.00829033
ENSG00000260487	3.73465	1.47994	0.443818	3.33458	0.000854296	0.00196517
ENSG00000227698	2.88355	1.47997	0.28546	5.1845	2.17e-07	8.59e-07
ENSG00000255164	0.535508	1.48054	0.562146	2.63373	0.00844532	0.0160471
ENSG00000254964	1.52077	1.48059	0.431392	3.43212	0.000598885	0.00142099
ENSG00000278467	6.42568	1.48067	0.320599	4.61845	3.87e-06	1.31e-05
ENSG00000242908	1.63859	1.48123	0.430833	3.43806	0.000585904	0.0013931
ENSG00000267672	1.94799	1.48125	0.536317	2.76189	0.00574682	0.0112986
ENSG00000260872	30.353	1.48126	0.256235	5.78086	7.43e-09	3.51e-08
ENSG00000260022	15.748	1.48189	0.206578	7.17353	7.31e-13	5.21e-12
ENSG00000279410	2.74215	1.48237	0.534976	2.7709	0.0055901	0.011018
ENSG00000272788	1.5845	1.48242	0.424642	3.491	0.000481224	0.00116389
ENSG00000259265	0.46114	1.48382	0.547389	2.71073	0.00671356	0.0130091
ENSG00000273184	1.06491	1.48416	0.347875	4.26637	1.99e-05	6.04e-05
ENSG00000251018	1.17636	1.48446	0.376347	3.94441	8e-05	0.000220729
ENSG00000259398	2.5624	1.48527	0.540274	2.7491	0.00597596	0.0117082
ENSG00000267523	69.2937	1.48562	0.195047	7.61671	2.6e-14	2.12e-13
ENSG00000279700	18.8875	1.48705	0.291473	5.10184	3.36e-07	1.3e-06
ENSG00000270720	8.42155	1.48706	0.19363	7.67995	1.59e-14	1.32e-13
ENSG00000259212	4.69374	1.48789	0.34974	4.25426	2.1e-05	6.35e-05
ENSG00000260070	2.43421	1.48808	0.297009	5.01022	5.44e-07	2.06e-06
ENSG00000205537	5.9377	1.48849	0.451681	3.29544	0.000982679	0.00223391
ENSG00000236255	67.984	1.48899	0.142521	10.4475	1.5e-25	2.87e-24
ENSG00000238107	1.56106	1.48912	0.440053	3.38396	0.000714496	0.00166932
ENSG00000236140	0.739335	1.48939	0.392054	3.79893	0.000145324	0.000383716
ENSG00000205664	276.789	1.49066	0.115915	12.8599	7.56e-38	3.21e-36
ENSG00000279878	10.7134	1.49198	0.263809	5.65554	1.55e-08	7.08e-08
ENSG00000273267	2.03423	1.49205	0.335015	4.45367	8.44e-06	2.71e-05
ENSG00000212766	4.47513	1.49235	0.278367	5.36109	8.27e-08	3.46e-07
ENSG00000250906	2.75963	1.49248	0.332693	4.48607	7.25e-06	2.35e-05
ENSG00000255355	1.1659	1.49391	0.348681	4.28448	1.83e-05	5.6e-05
ENSG00000229267	6.28396	1.49509	0.297655	5.02289	5.09e-07	1.94e-06
ENSG00000244203	3.30931	1.4951	0.462862	3.23012	0.00123738	0.002762
ENSG00000242125	1340.16	1.49519	0.12568	11.8968	1.23e-32	3.69e-31
ENSG00000250451	2.1337	1.49533	0.500794	2.98593	0.00282719	0.00591043
ENSG00000249335	0.949895	1.49558	0.654446	2.28526	0.0222974	0.0386501
ENSG00000235522	4.59316	1.4958	0.394662	3.79007	0.000150603	0.000396776
ENSG00000258826	0.890066	1.4966	0.681998	2.19443	0.0282043	0.0476877
ENSG00000278698	0.792367	1.49662	0.597427	2.50511	0.0122415	0.0224644
ENSG00000226287	167.347	1.49678	0.173862	8.60898	7.37e-18	8e-17
ENSG00000274204	19.1743	1.49798	0.276363	5.42033	5.95e-08	2.53e-07
ENSG00000261553	95.313	1.49897	0.201884	7.42492	1.13e-13	8.7e-13
ENSG00000235280	164.974	1.50007	0.177215	8.46471	2.57e-17	2.69e-16
ENSG00000265334	1.09052	1.50039	0.463671	3.23589	0.00121264	0.00271237
ENSG00000276334	62.5145	1.50052	0.257243	5.83308	5.44e-09	2.61e-08
ENSG00000236782	6.93464	1.50069	0.220977	6.79117	1.11e-11	7.05e-11
ENSG00000223675	0.715508	1.50236	0.487384	3.08251	0.00205264	0.00440655
ENSG00000235399	1.40187	1.50243	0.34881	4.3073	1.65e-05	5.08e-05
ENSG00000268686	13.6004	1.50316	0.340679	4.41224	1.02e-05	3.25e-05
ENSG00000246982	17.3175	1.50481	0.191902	7.84157	4.45e-15	3.89e-14
ENSG00000253603	0.581384	1.50538	0.44833	3.35775	0.000785789	0.00182065
ENSG00000223806	45.9756	1.50565	0.258211	5.8311	5.51e-09	2.64e-08
ENSG00000224356	8.41806	1.50591	0.254873	5.90847	3.45e-09	1.69e-08
ENSG00000226332	59.5159	1.50707	0.154069	9.78184	1.35e-22	2.06e-21
ENSG00000255240	14.3178	1.50709	0.294627	5.11525	3.13e-07	1.22e-06
ENSG00000181123	0.744431	1.50711	0.585284	2.57501	0.0100237	0.01875
ENSG00000279602	13.3274	1.50736	0.249637	6.03822	1.56e-09	7.92e-09
ENSG00000240567	0.718374	1.5075	0.530095	2.84383	0.00445746	0.00897276
ENSG00000226647	2.11045	1.5085	0.443025	3.40499	0.000661658	0.00155662
ENSG00000274156	2.29447	1.50891	0.348874	4.32507	1.52e-05	4.71e-05
ENSG00000259345	27.8398	1.50947	0.259672	5.81297	6.14e-09	2.92e-08
ENSG00000259209	15.2733	1.5105	0.24585	6.14398	8.05e-10	4.23e-09
ENSG00000262152	26.9185	1.51074	0.263101	5.74203	9.35e-09	4.37e-08
ENSG00000259416	3.29023	1.51132	0.334485	4.51836	6.23e-06	2.04e-05
ENSG00000275248	0.795747	1.51207	0.470196	3.21583	0.00130067	0.00289208
ENSG00000267006	2.3688	1.51321	0.537739	2.81403	0.00489249	0.00977662
ENSG00000234913	4.51094	1.51371	0.450602	3.3593	0.000781403	0.00181146
ENSG00000280248	5.05434	1.51419	0.349527	4.33211	1.48e-05	4.58e-05
ENSG00000280328	20.3041	1.51437	0.204498	7.4053	1.31e-13	1e-12
ENSG00000229321	1.1597	1.51457	0.647495	2.33913	0.0193287	0.0339612
ENSG00000233123	0.509062	1.51544	0.523549	2.89455	0.00379697	0.00774515
ENSG00000275097	6.18139	1.51548	0.245005	6.18552	6.19e-10	3.3e-09
ENSG00000234945	14.9164	1.51652	0.232605	6.51972	7.04e-11	4.12e-10
ENSG00000257241	0.615325	1.51684	0.532846	2.84668	0.00441782	0.00889877
ENSG00000231150	0.630707	1.51699	0.541245	2.80278	0.00506649	0.0100806
ENSG00000223461	7.9171	1.51791	0.192532	7.88394	3.17e-15	2.81e-14
ENSG00000280325	4.86269	1.51825	0.291248	5.21289	1.86e-07	7.43e-07
ENSG00000258825	0.441589	1.51861	0.444436	3.41695	0.000633277	0.00149595
ENSG00000257202	0.942001	1.51923	0.507339	2.9945	0.00274896	0.00576024
ENSG00000261124	2.35914	1.51929	0.292335	5.19709	2.02e-07	8.05e-07
ENSG00000233718	2.51249	1.51944	0.321223	4.73016	2.24e-06	7.83e-06
ENSG00000232650	0.609366	1.51957	0.594161	2.5575	0.0105428	0.0196065
ENSG00000250519	1.83777	1.51967	0.411385	3.69403	0.000220725	0.000566283
ENSG00000261758	1.31098	1.52217	0.446828	3.40663	0.000657711	0.00154843
ENSG00000270212	0.508502	1.52571	0.496698	3.0717	0.00212841	0.00455633
ENSG00000260084	1.08197	1.52594	0.422314	3.61327	0.000302359	0.000757578
ENSG00000233860	3.36078	1.52613	0.381062	4.00494	6.2e-05	0.000174335
ENSG00000273568	32.3907	1.52616	0.151491	10.0743	7.18e-24	1.22e-22
ENSG00000226291	1.1251	1.52776	0.398023	3.83838	0.00012385	0.000330926
ENSG00000224969	1.7014	1.52777	0.322683	4.73459	2.19e-06	7.67e-06
ENSG00000268987	0.527402	1.52795	0.556608	2.74511	0.006049	0.0118358
ENSG00000279070	0.485039	1.52824	0.515025	2.96731	0.00300414	0.00624805
ENSG00000269303	0.77304	1.52873	0.391752	3.90229	9.53e-05	0.000259459
ENSG00000280097	2.94114	1.52878	0.349028	4.38012	1.19e-05	3.73e-05
ENSG00000269997	7.9617	1.52884	0.310834	4.9185	8.72e-07	3.22e-06
ENSG00000258673	0.569791	1.52922	0.535342	2.85652	0.00428311	0.008654
ENSG00000257004	0.492605	1.52926	0.435123	3.51455	0.000440496	0.00107234
ENSG00000231612	0.772721	1.52972	0.503431	3.03859	0.00237687	0.0050423
ENSG00000260034	7.87451	1.52996	0.365608	4.18468	2.86e-05	8.48e-05
ENSG00000272800	14.193	1.53033	0.193826	7.8954	2.89e-15	2.57e-14
ENSG00000266835	21.4698	1.53063	0.193704	7.90191	2.75e-15	2.45e-14
ENSG00000251179	13.0741	1.53085	0.217513	7.03797	1.95e-12	1.33e-11
[truncated: 2,061 more rows]

## Sheet: DE m6A genes (TCGA)
id	gene	baseMean	log2FoldChange	lfcSE	stat	pvalue	padj
ENSG00000136231	IGF2BP3	152.809	4.15258	0.393959	10.5406	5.61e-26	1.1e-24
ENSG00000149658	YTHDF1	3174.69	0.992393	0.0771825	12.8578	7.78e-38	3.29e-36
ENSG00000147274	RBMX	6624.1	0.641779	0.0571163	11.2364	2.7e-29	6.57e-28
ENSG00000122566	HNRNPA2B1	27414.5	0.463373	0.0588558	7.87302	3.46e-15	3.05e-14
ENSG00000073792	IGF2BP2	1937.31	0.366956	0.107974	3.39855	0.000677437	0.00158917
ENSG00000162775	RBM15	470.708	0.353301	0.0975216	3.62279	0.000291438	0.000731403
ENSG00000092199	HNRNPC	11676.2	0.338151	0.0728257	4.64329	3.43e-06	1.16e-05
ENSG00000164944	KIAA1429	2062.15	0.332667	0.0731737	4.54626	5.46e-06	1.8e-05
ENSG00000123200	ZC3H13	2525.41	0.282498	0.108535	2.60283	0.00924568	0.0174032
ENSG00000185728	YTHDF3	2806.52	-0.242779	0.0865381	-2.80546	0.00502455	0.0100005

## Sheet: DE m6A genes (CPTAC)
gene	logFC	AveExpr	t	P.Value	adj.P.Val	B
IGF2BP3	0.91261	-0.270006	7.91013	1.76e-13	6.26e-13	19.5382
IGF2BP2	0.637818	-0.107656	11.4523	1.21e-23	8.15e-23	42.7442
HNRNPC	0.580808	-0.0645315	16.3667	1.12e-38	2.41e-37	77.2291
HNRNPA2B1	0.568984	-0.0855685	17.8382	4.11e-43	1.32e-41	87.4077
RBMX	0.543056	-0.086197	14.5136	5.19e-33	6.82e-32	64.2217
KIAA1429	0.334659	-0.0316218	10.1185	1.13e-19	5.89e-19	33.6604
YTHDF1	0.315225	-0.0827678	4.48566	1.47e-05	2.95e-05	1.88246
RBM15	0.246958	-0.0325873	10.7244	1.84e-21	1.06e-20	37.7502
ZC3H13	0.245125	-0.036636	5.35409	2.36e-07	5.46e-07	5.69308
YTHDF3	0.170769	0.00384924	6.22975	2.74e-09	7.34e-09	10.0413

## Sheet: m6A-related lncRNAs
lncrna	m6a	cor
ENSG00000225578	IGF2BP2	0.344609
ENSG00000225969	IGF2BP2	-0.320854
ENSG00000226696	IGF2BP2	0.317757
ENSG00000229152	IGF2BP2	0.377815
ENSG00000231607	IGF2BP2	0.301267
ENSG00000239415	IGF2BP2	0.311357
ENSG00000245067	IGF2BP2	-0.304151
ENSG00000246982	IGF2BP2	0.301688
ENSG00000259306	IGF2BP2	0.314761
ENSG00000259994	IGF2BP2	0.322744
ENSG00000260261	IGF2BP2	0.302953
ENSG00000265415	IGF2BP2	0.313095
ENSG00000266490	IGF2BP2	0.337606
ENSG00000274964	IGF2BP2	0.306732
ENSG00000276334	IGF2BP2	0.308127
ENSG00000279407	IGF2BP2	0.303487
ENSG00000280106	IGF2BP2	0.349568
ENSG00000280123	IGF2BP2	0.308203
ENSG00000281706	IGF2BP2	0.330363
ENSG00000224167	HNRNPC	0.360357
ENSG00000224739	HNRNPC	0.312767
ENSG00000225173	HNRNPC	0.301287
ENSG00000225335	HNRNPC	-0.304732
ENSG00000225969	HNRNPC	-0.382488
ENSG00000231194	HNRNPC	-0.31926
ENSG00000232445	HNRNPC	0.408672
ENSG00000232498	HNRNPC	0.322069
ENSG00000234264	HNRNPC	0.326835
ENSG00000234277	HNRNPC	-0.34754
ENSG00000234638	HNRNPC	-0.324279
ENSG00000236953	HNRNPC	-0.343007
ENSG00000237857	HNRNPC	0.347881
ENSG00000244491	HNRNPC	-0.397094
ENSG00000245067	HNRNPC	-0.443598
ENSG00000245614	HNRNPC	0.304978
ENSG00000245910	HNRNPC	0.301783
ENSG00000249082	HNRNPC	-0.385431
ENSG00000249395	HNRNPC	0.327935
ENSG00000254414	HNRNPC	-0.345673
ENSG00000254827	HNRNPC	-0.314866
ENSG00000255108	HNRNPC	-0.50939
ENSG00000255521	HNRNPC	0.300488
ENSG00000255717	HNRNPC	0.408264
ENSG00000255774	HNRNPC	-0.301746
ENSG00000256802	HNRNPC	-0.351438
ENSG00000259994	HNRNPC	0.328157
ENSG00000260005	HNRNPC	-0.391487
ENSG00000260304	HNRNPC	-0.404832
ENSG00000261061	HNRNPC	0.538207
ENSG00000261513	HNRNPC	-0.366148
ENSG00000262979	HNRNPC	-0.359688
ENSG00000263823	HNRNPC	-0.331968
ENSG00000265393	HNRNPC	-0.308921
ENSG00000265415	HNRNPC	0.515569
ENSG00000266402	HNRNPC	-0.38501
ENSG00000267048	HNRNPC	-0.366649
ENSG00000267105	HNRNPC	-0.408367
ENSG00000267984	HNRNPC	-0.410409
ENSG00000268592	HNRNPC	-0.474846
ENSG00000271754	HNRNPC	0.328895
ENSG00000271824	HNRNPC	-0.36924
ENSG00000272434	HNRNPC	-0.428669
ENSG00000273472	HNRNPC	-0.326063
ENSG00000274964	HNRNPC	0.33028
ENSG00000274993	HNRNPC	-0.38179
ENSG00000275632	HNRNPC	0.327051
ENSG00000275897	HNRNPC	-0.307023
ENSG00000279756	HNRNPC	-0.314947
ENSG00000279806	HNRNPC	0.315025
ENSG00000280027	HNRNPC	0.315129
ENSG00000280106	HNRNPC	0.316859
ENSG00000280123	HNRNPC	0.405662
ENSG00000280206	HNRNPC	0.462847
ENSG00000178977	HNRNPA2B1	-0.341958
ENSG00000181798	HNRNPA2B1	0.308868
ENSG00000186594	HNRNPA2B1	-0.3036
ENSG00000197989	HNRNPA2B1	0.333511
ENSG00000203497	HNRNPA2B1	-0.323498
ENSG00000203499	HNRNPA2B1	0.403808
ENSG00000205106	HNRNPA2B1	-0.33503
ENSG00000215417	HNRNPA2B1	0.36878
ENSG00000224167	HNRNPA2B1	0.384318
ENSG00000225194	HNRNPA2B1	-0.330262
ENSG00000225855	HNRNPA2B1	0.326353
ENSG00000225969	HNRNPA2B1	-0.339125
ENSG00000226629	HNRNPA2B1	-0.335154
ENSG00000229152	HNRNPA2B1	0.394205
ENSG00000229970	HNRNPA2B1	0.309877
ENSG00000231607	HNRNPA2B1	0.35629
ENSG00000232445	HNRNPA2B1	0.406463
ENSG00000232956	HNRNPA2B1	0.393225
ENSG00000233554	HNRNPA2B1	-0.350232
ENSG00000234638	HNRNPA2B1	-0.347191
ENSG00000234912	HNRNPA2B1	0.340906
ENSG00000237857	HNRNPA2B1	0.371962
ENSG00000239415	HNRNPA2B1	0.372034
ENSG00000240498	HNRNPA2B1	-0.368154
ENSG00000242125	HNRNPA2B1	0.384403
ENSG00000243832	HNRNPA2B1	-0.301983
ENSG00000245149	HNRNPA2B1	0.300222
ENSG00000245614	HNRNPA2B1	0.376247
ENSG00000245694	HNRNPA2B1	0.306956
ENSG00000245910	HNRNPA2B1	0.332194
ENSG00000247844	HNRNPA2B1	0.404007
ENSG00000249082	HNRNPA2B1	-0.327156
ENSG00000249859	HNRNPA2B1	0.35525
ENSG00000250081	HNRNPA2B1	0.378433
ENSG00000250899	HNRNPA2B1	0.351827
ENSG00000253102	HNRNPA2B1	-0.324511
ENSG00000253701	HNRNPA2B1	-0.325107
ENSG00000253929	HNRNPA2B1	0.318034
ENSG00000254166	HNRNPA2B1	0.347799
ENSG00000254414	HNRNPA2B1	-0.39085
ENSG00000254827	HNRNPA2B1	-0.34762
ENSG00000254973	HNRNPA2B1	0.311509
ENSG00000255650	HNRNPA2B1	0.313223
ENSG00000255717	HNRNPA2B1	0.469816
ENSG00000257270	HNRNPA2B1	0.340057
ENSG00000257596	HNRNPA2B1	0.354493
ENSG00000259994	HNRNPA2B1	0.481484
ENSG00000260022	HNRNPA2B1	0.346039
ENSG00000260196	HNRNPA2B1	0.482043
ENSG00000260920	HNRNPA2B1	0.362938
ENSG00000260942	HNRNPA2B1	0.300638
ENSG00000261061	HNRNPA2B1	0.633877
ENSG00000261373	HNRNPA2B1	0.330889
ENSG00000261513	HNRNPA2B1	-0.308839
ENSG00000262001	HNRNPA2B1	0.370432
ENSG00000262714	HNRNPA2B1	0.358302
ENSG00000264016	HNRNPA2B1	-0.345419
ENSG00000264577	HNRNPA2B1	0.331417
ENSG00000265415	HNRNPA2B1	0.58761
ENSG00000265688	HNRNPA2B1	0.3331
ENSG00000266490	HNRNPA2B1	0.32643
ENSG00000268403	HNRNPA2B1	0.367383
ENSG00000268945	HNRNPA2B1	0.300168
ENSG00000269399	HNRNPA2B1	0.344147
ENSG00000269974	HNRNPA2B1	0.340233
ENSG00000270403	HNRNPA2B1	-0.316245
ENSG00000270871	HNRNPA2B1	0.303593
ENSG00000270933	HNRNPA2B1	0.383258
ENSG00000271659	HNRNPA2B1	0.330092
ENSG00000271754	HNRNPA2B1	0.462947
ENSG00000271824	HNRNPA2B1	-0.346137
ENSG00000272301	HNRNPA2B1	0.388096
ENSG00000272455	HNRNPA2B1	0.355533
ENSG00000272556	HNRNPA2B1	0.333159
ENSG00000272599	HNRNPA2B1	0.387576
ENSG00000272800	HNRNPA2B1	0.356738
ENSG00000272807	HNRNPA2B1	0.392479
ENSG00000273064	HNRNPA2B1	0.345249
ENSG00000273162	HNRNPA2B1	0.320829
ENSG00000274383	HNRNPA2B1	0.399422
ENSG00000274825	HNRNPA2B1	0.339977
ENSG00000274943	HNRNPA2B1	0.363904
ENSG00000274964	HNRNPA2B1	0.386877
ENSG00000275180	HNRNPA2B1	0.329492
ENSG00000275191	HNRNPA2B1	0.315316
ENSG00000275216	HNRNPA2B1	0.380869
ENSG00000275632	HNRNPA2B1	0.565873
ENSG00000276672	HNRNPA2B1	0.392813
ENSG00000277218	HNRNPA2B1	0.31091
ENSG00000277662	HNRNPA2B1	0.322464
ENSG00000279048	HNRNPA2B1	0.334666
ENSG00000279265	HNRNPA2B1	0.345391
ENSG00000279741	HNRNPA2B1	0.316492
ENSG00000279756	HNRNPA2B1	-0.349537
ENSG00000280027	HNRNPA2B1	0.410949
ENSG00000280106	HNRNPA2B1	0.365181
ENSG00000280123	HNRNPA2B1	0.424365
ENSG00000280206	HNRNPA2B1	0.505482
ENSG00000281398	HNRNPA2B1	0.422942
ENSG00000281706	HNRNPA2B1	0.323338
ENSG00000146521	ZC3H13	0.307885
ENSG00000167046	ZC3H13	0.308121
ENSG00000177788	ZC3H13	0.52961
ENSG00000178440	ZC3H13	0.364215
ENSG00000203327	ZC3H13	0.305855
ENSG00000203441	ZC3H13	0.389131
ENSG00000203688	ZC3H13	0.360133
ENSG00000205041	ZC3H13	0.345582
ENSG00000205414	ZC3H13	0.301728
ENSG00000213742	ZC3H13	0.349787
ENSG00000215417	ZC3H13	0.470174
ENSG00000223546	ZC3H13	0.306084
ENSG00000223576	ZC3H13	0.365609
ENSG00000223685	ZC3H13	0.450821
ENSG00000224356	ZC3H13	0.314704
ENSG00000224511	ZC3H13	0.383186
ENSG00000224739	ZC3H13	0.322744
ENSG00000224799	ZC3H13	0.330245
ENSG00000225578	ZC3H13	0.396057
ENSG00000225680	ZC3H13	0.307575
ENSG00000225855	ZC3H13	0.3159
ENSG00000225969	ZC3H13	-0.311423
ENSG00000226287	ZC3H13	-0.380242
ENSG00000226310	ZC3H13	0.300157
ENSG00000226320	ZC3H13	0.30379
ENSG00000226352	ZC3H13	0.49586
ENSG00000226419	ZC3H13	0.3233
ENSG00000226696	ZC3H13	0.386936
ENSG00000226747	ZC3H13	0.333096
ENSG00000226812	ZC3H13	0.447846
ENSG00000226883	ZC3H13	0.329449
ENSG00000227006	ZC3H13	0.390585
ENSG00000227083	ZC3H13	0.373356
ENSG00000227400	ZC3H13	0.328661
ENSG00000227598	ZC3H13	0.364401
ENSG00000227719	ZC3H13	0.405732
ENSG00000228060	ZC3H13	0.307642
ENSG00000228107	ZC3H13	0.370183
ENSG00000228126	ZC3H13	0.327196
ENSG00000228137	ZC3H13	0.303095
ENSG00000228237	ZC3H13	0.303532
ENSG00000228444	ZC3H13	0.412515
ENSG00000228624	ZC3H13	0.311936
ENSG00000228686	ZC3H13	0.342043
ENSG00000228784	ZC3H13	0.420124
ENSG00000228925	ZC3H13	0.39839
ENSG00000229127	ZC3H13	0.326796
ENSG00000229152	ZC3H13	0.682145
ENSG00000229487	ZC3H13	0.387514
ENSG00000229780	ZC3H13	0.310291
ENSG00000229873	ZC3H13	0.367965
ENSG00000229960	ZC3H13	0.30088
ENSG00000229970	ZC3H13	0.380717
ENSG00000230499	ZC3H13	0.346058
ENSG00000230539	ZC3H13	0.340489
ENSG00000230590	ZC3H13	0.324359
ENSG00000231081	ZC3H13	0.353665
ENSG00000231473	ZC3H13	0.364861
ENSG00000231519	ZC3H13	0.312908
ENSG00000231607	ZC3H13	0.485211
ENSG00000231646	ZC3H13	0.401946
ENSG00000231731	ZC3H13	0.306035
ENSG00000231760	ZC3H13	0.301562
ENSG00000232043	ZC3H13	0.323553
ENSG00000232063	ZC3H13	0.315133
ENSG00000232229	ZC3H13	0.310715
ENSG00000232593	ZC3H13	0.385324
ENSG00000233033	ZC3H13	0.346042
ENSG00000233077	ZC3H13	0.326416
ENSG00000233396	ZC3H13	0.354165
ENSG00000233613	ZC3H13	0.363073
ENSG00000233672	ZC3H13	0.35626
ENSG00000233695	ZC3H13	0.316232
ENSG00000233885	ZC3H13	0.355441
ENSG00000234277	ZC3H13	-0.319844
ENSG00000234912	ZC3H13	0.344287
ENSG00000234997	ZC3H13	0.335138
ENSG00000235313	ZC3H13	0.430209
ENSG00000235669	ZC3H13	0.322806
ENSG00000235703	ZC3H13	0.327526
ENSG00000235852	ZC3H13	0.33301
ENSG00000235899	ZC3H13	0.30244
ENSG00000236255	ZC3H13	0.328735
ENSG00000236347	ZC3H13	0.368211
ENSG00000236452	ZC3H13	0.303607
ENSG00000236824	ZC3H13	0.344014
ENSG00000237152	ZC3H13	0.442423
ENSG00000237609	ZC3H13	0.387337
ENSG00000237877	ZC3H13	0.385447
ENSG00000237934	ZC3H13	0.325719
ENSG00000239377	ZC3H13	0.333776
ENSG00000239407	ZC3H13	0.45759
ENSG00000240618	ZC3H13	0.327818
ENSG00000240758	ZC3H13	0.34334
ENSG00000240996	ZC3H13	0.359105
ENSG00000241886	ZC3H13	0.304292
ENSG00000242578	ZC3H13	0.309151
ENSG00000242798	ZC3H13	0.30825
ENSG00000243004	ZC3H13	0.317105
ENSG00000243960	ZC3H13	0.303058
ENSG00000244879	ZC3H13	0.333533
ENSG00000244952	ZC3H13	0.305476
ENSG00000245067	ZC3H13	-0.370573
ENSG00000245149	ZC3H13	0.327635
ENSG00000245711	ZC3H13	0.305353
ENSG00000246982	ZC3H13	0.357286
ENSG00000247381	ZC3H13	0.473328
ENSG00000248773	ZC3H13	0.30148
ENSG00000249379	ZC3H13	0.324486
ENSG00000249413	ZC3H13	0.333039
ENSG00000249417	ZC3H13	0.309085
ENSG00000250404	ZC3H13	0.354921
ENSG00000250899	ZC3H13	0.36806
ENSG00000250990	ZC3H13	0.432763
ENSG00000251136	ZC3H13	0.326223
ENSG00000252690	ZC3H13	0.358469
ENSG00000253167	ZC3H13	0.330426
ENSG00000253264	ZC3H13	0.341294
ENSG00000253854	ZC3H13	0.559982
ENSG00000254154	ZC3H13	0.401588
ENSG00000254317	ZC3H13	0.315344
ENSG00000254433	ZC3H13	0.317901
ENSG00000254577	ZC3H13	0.349232
ENSG00000254827	ZC3H13	-0.325489
ENSG00000255108	ZC3H13	-0.421547
ENSG00000255443	ZC3H13	0.309994
ENSG00000255843	ZC3H13	0.306072
ENSG00000256139	ZC3H13	0.318551
ENSG00000256940	ZC3H13	-0.356131
ENSG00000256967	ZC3H13	0.388048
ENSG00000257270	ZC3H13	0.314669
ENSG00000257497	ZC3H13	0.311009
ENSG00000257596	ZC3H13	0.308096
ENSG00000257906	ZC3H13	0.331277
ENSG00000258136	ZC3H13	0.311377
ENSG00000258210	ZC3H13	0.380942
ENSG00000259116	ZC3H13	0.35009
ENSG00000259209	ZC3H13	0.322241
ENSG00000259330	ZC3H13	0.358146
ENSG00000259345	ZC3H13	0.353628
ENSG00000259723	ZC3H13	0.320975
ENSG00000259994	ZC3H13	0.423662
ENSG00000260022	ZC3H13	0.332301
ENSG00000260070	ZC3H13	0.314804
ENSG00000260261	ZC3H13	0.42061
ENSG00000260304	ZC3H13	-0.33465
ENSG00000260367	ZC3H13	0.307361
ENSG00000260388	ZC3H13	0.428895
ENSG00000260495	ZC3H13	0.303673
ENSG00000260751	ZC3H13	0.40759
ENSG00000260920	ZC3H13	0.382962
ENSG00000260941	ZC3H13	0.375418
ENSG00000260942	ZC3H13	0.354216
ENSG00000261008	ZC3H13	0.313719
ENSG00000261039	ZC3H13	0.302883
ENSG00000261207	ZC3H13	0.310651
ENSG00000261295	ZC3H13	0.381765
ENSG00000261326	ZC3H13	0.350404
ENSG00000261366	ZC3H13	0.345303
ENSG00000261650	ZC3H13	0.300687
ENSG00000261685	ZC3H13	0.427497
ENSG00000262370	ZC3H13	0.332214
ENSG00000263307	ZC3H13	0.363759
ENSG00000264112	ZC3H13	0.312794
ENSG00000265148	ZC3H13	0.313536
ENSG00000265415	ZC3H13	0.347945
ENSG00000266402	ZC3H13	-0.491868
ENSG00000266490	ZC3H13	0.370149
ENSG00000266897	ZC3H13	0.356341
ENSG00000267105	ZC3H13	-0.386389
ENSG00000267141	ZC3H13	0.355165
ENSG00000267159	ZC3H13	0.340093
ENSG00000267523	ZC3H13	0.323067
ENSG00000267984	ZC3H13	-0.417074
ENSG00000268201	ZC3H13	0.300036
ENSG00000268218	ZC3H13	0.323908
ENSG00000268403	ZC3H13	0.31028
ENSG00000268592	ZC3H13	-0.402319
ENSG00000268941	ZC3H13	0.327983
ENSG00000269102	ZC3H13	0.377044
ENSG00000269489	ZC3H13	0.307311
ENSG00000269894	ZC3H13	0.321161
ENSG00000269938	ZC3H13	0.310499
ENSG00000269976	ZC3H13	0.340174
ENSG00000269984	ZC3H13	0.31383
ENSG00000270019	ZC3H13	0.312151
ENSG00000270048	ZC3H13	0.30238
ENSG00000270061	ZC3H13	0.321657
ENSG00000270095	ZC3H13	0.303883
ENSG00000270120	ZC3H13	0.330871
ENSG00000270184	ZC3H13	0.417559
ENSG00000270871	ZC3H13	0.464601
ENSG00000270933	ZC3H13	0.305494
ENSG00000270953	ZC3H13	0.346443
ENSG00000271151	ZC3H13	0.324918
ENSG00000271430	ZC3H13	0.489744
ENSG00000271533	ZC3H13	0.441548
ENSG00000271555	ZC3H13	0.411675
ENSG00000271659	ZC3H13	0.392513
ENSG00000271730	ZC3H13	0.426819
ENSG00000271754	ZC3H13	0.332455
ENSG00000272037	ZC3H13	0.332357
ENSG00000272168	ZC3H13	0.361649
ENSG00000272301	ZC3H13	0.34452
ENSG00000272328	ZC3H13	0.342594
ENSG00000272434	ZC3H13	-0.336411
ENSG00000272505	ZC3H13	0.315124
ENSG00000272549	ZC3H13	0.335332
ENSG00000272769	ZC3H13	0.321233
ENSG00000272792	ZC3H13	0.344005
ENSG00000272800	ZC3H13	0.303697
ENSG00000272807	ZC3H13	0.439227
ENSG00000272824	ZC3H13	0.360201
ENSG00000272905	ZC3H13	0.352859
ENSG00000272945	ZC3H13	0.323889
ENSG00000273064	ZC3H13	0.321773
ENSG00000273138	ZC3H13	0.322737
ENSG00000273243	ZC3H13	0.330382
ENSG00000273367	ZC3H13	0.30948
ENSG00000273374	ZC3H13	0.337616
ENSG00000273449	ZC3H13	0.320636
ENSG00000273723	ZC3H13	0.420361
ENSG00000273759	ZC3H13	0.404463
ENSG00000273828	ZC3H13	0.341933
ENSG00000273951	ZC3H13	0.360709
ENSG00000274001	ZC3H13	0.422881
ENSG00000274922	ZC3H13	0.350349
ENSG00000274925	ZC3H13	0.40157
ENSG00000274964	ZC3H13	0.350747
ENSG00000275180	ZC3H13	0.324658
ENSG00000275367	ZC3H13	0.319875
ENSG00000275485	ZC3H13	0.373919
ENSG00000275560	ZC3H13	0.395412
ENSG00000275582	ZC3H13	0.361339
ENSG00000275632	ZC3H13	0.318115
ENSG00000275894	ZC3H13	0.342457
ENSG00000275910	ZC3H13	0.302749
ENSG00000276334	ZC3H13	0.466616
ENSG00000276449	ZC3H13	0.334713
ENSG00000276517	ZC3H13	0.300447
ENSG00000276573	ZC3H13	0.328448
ENSG00000276603	ZC3H13	0.443355
ENSG00000276672	ZC3H13	0.552054
ENSG00000276916	ZC3H13	0.322346
ENSG00000276957	ZC3H13	0.391431
ENSG00000277007	ZC3H13	0.318369
ENSG00000277020	ZC3H13	0.358464
ENSG00000277299	ZC3H13	0.305959
ENSG00000277662	ZC3H13	0.364808
ENSG00000277767	ZC3H13	0.418206
ENSG00000277840	ZC3H13	0.349882
ENSG00000277954	ZC3H13	0.333314
ENSG00000278383	ZC3H13	0.317775
ENSG00000278462	ZC3H13	0.30319
ENSG00000278467	ZC3H13	0.395481
ENSG00000278709	ZC3H13	0.336631
ENSG00000278861	ZC3H13	0.350008
ENSG00000279031	ZC3H13	0.331645
ENSG00000279044	ZC3H13	0.371663
ENSG00000279048	ZC3H13	0.350934
ENSG00000279089	ZC3H13	0.338205
ENSG00000279118	ZC3H13	0.342553
ENSG00000279162	ZC3H13	0.319786
ENSG00000279193	ZC3H13	0.337822
ENSG00000279265	ZC3H13	0.397661
ENSG00000279331	ZC3H13	0.426479
ENSG00000279375	ZC3H13	0.349333
ENSG00000279407	ZC3H13	0.391702
ENSG00000279500	ZC3H13	0.307603
ENSG00000279649	ZC3H13	0.468351
ENSG00000279807	ZC3H13	0.342158
ENSG00000279878	ZC3H13	0.364774
ENSG00000279926	ZC3H13	0.417795
ENSG00000280067	ZC3H13	0.382329
ENSG00000280106	ZC3H13	0.445527
ENSG00000280193	ZC3H13	0.374599
ENSG00000280213	ZC3H13	0.332625
ENSG00000280374	ZC3H13	0.362037
ENSG00000280385	ZC3H13	0.378166
ENSG00000280710	ZC3H13	0.368138
ENSG00000280734	ZC3H13	0.313269
ENSG00000281026	ZC3H13	0.436731
ENSG00000281106	ZC3H13	0.347262
ENSG00000281398	ZC3H13	0.375947
ENSG00000281706	ZC3H13	0.397783
ENSG00000281756	ZC3H13	0.30038
ENSG00000212743	IGF2BP3	0.302436
ENSG00000227674	IGF2BP3	0.328425
ENSG00000227681	IGF2BP3	0.322936
ENSG00000228804	IGF2BP3	0.322864
ENSG00000229021	IGF2BP3	0.316897
ENSG00000234428	IGF2BP3	0.302478
ENSG00000235884	IGF2BP3	0.327222
ENSG00000245311	IGF2BP3	0.30735
ENSG00000248719	IGF2BP3	0.326561
ENSG00000251139	IGF2BP3	0.307965
ENSG00000256249	IGF2BP3	0.311997
ENSG00000258667	IGF2BP3	0.316741
ENSG00000259713	IGF2BP3	0.300458
ENSG00000261268	IGF2BP3	0.301958
ENSG00000262202	IGF2BP3	0.304006
ENSG00000263393	IGF2BP3	0.316869
ENSG00000263847	IGF2BP3	0.34156
ENSG00000269974	IGF2BP3	0.330773
ENSG00000274943	IGF2BP3	0.317447
ENSG00000274964	IGF2BP3	0.399753
ENSG00000279164	IGF2BP3	0.305504
ENSG00000280023	IGF2BP3	0.323659
ENSG00000280123	IGF2BP3	0.327625
ENSG00000280385	IGF2BP3	0.346094
ENSG00000163597	RBMX	0.58486
ENSG00000177410	RBMX	0.528617
ENSG00000177788	RBMX	0.439572
ENSG00000180869	RBMX	0.329705
ENSG00000184809	RBMX	-0.338808
ENSG00000186594	RBMX	-0.425672
ENSG00000188242	RBMX	-0.326279
ENSG00000196756	RBMX	0.335036
ENSG00000197989	RBMX	0.318893
ENSG00000203497	RBMX	-0.382196
ENSG00000203499	RBMX	0.332686
ENSG00000203876	RBMX	0.330336
ENSG00000204860	RBMX	0.309504
ENSG00000204876	RBMX	0.305518
ENSG00000205106	RBMX	-0.378523
ENSG00000205664	RBMX	0.407252
ENSG00000213468	RBMX	0.332896
ENSG00000214039	RBMX	0.393895
ENSG00000214770	RBMX	0.305568
ENSG00000214888	RBMX	-0.377062
ENSG00000215417	RBMX	0.423939
ENSG00000223546	RBMX	0.339976
ENSG00000223573	RBMX	-0.379925
ENSG00000224167	RBMX	0.325989
ENSG00000224307	RBMX	-0.304116
ENSG00000224511	RBMX	0.320602
ENSG00000224721	RBMX	-0.457147
ENSG00000224739	RBMX	0.325831
ENSG00000224958	RBMX	-0.315946
ENSG00000224968	RBMX	-0.40055
ENSG00000225194	RBMX	-0.355413
ENSG00000225335	RBMX	-0.343489
ENSG00000225680	RBMX	0.467453
ENSG00000225969	RBMX	-0.397501
ENSG00000226087	RBMX	-0.346343
ENSG00000226320	RBMX	0.376372
ENSG00000226352	RBMX	0.305213
ENSG00000226476	RBMX	0.335568
ENSG00000226629	RBMX	-0.465903
ENSG00000226812	RBMX	0.383464
ENSG00000227051	RBMX	-0.321474
ENSG00000227214	RBMX	0.327139
ENSG00000227372	RBMX	-0.329852
ENSG00000227542	RBMX	0.363669
ENSG00000227630	RBMX	0.343881
ENSG00000228222	RBMX	-0.331764
ENSG00000228566	RBMX	0.327792
ENSG00000228624	RBMX	0.327222
ENSG00000229152	RBMX	0.318399
ENSG00000229155	RBMX	-0.312386
ENSG00000229274	RBMX	-0.302514
ENSG00000229404	RBMX	0.315419
ENSG00000229960	RBMX	0.333454
ENSG00000229970	RBMX	0.434013
ENSG00000230561	RBMX	0.392704
ENSG00000231252	RBMX	0.375349
ENSG00000231607	RBMX	0.354498
ENSG00000231721	RBMX	0.309201
ENSG00000231816	RBMX	0.353069
ENSG00000232445	RBMX	0.413315
ENSG00000232498	RBMX	0.365439
ENSG00000232560	RBMX	0.30662
ENSG00000232956	RBMX	0.477086
ENSG00000233554	RBMX	-0.318359
ENSG00000234129	RBMX	0.36629
ENSG00000234264	RBMX	0.306868
ENSG00000234741	RBMX	0.475988
ENSG00000234753	RBMX	0.355478
ENSG00000234912	RBMX	0.353609
ENSG00000235321	RBMX	-0.34617
ENSG00000235523	RBMX	-0.337814
ENSG00000235669	RBMX	0.30774
ENSG00000235736	RBMX	0.304373
ENSG00000236081	RBMX	0.308219
ENSG00000236144	RBMX	0.386104
ENSG00000236347	RBMX	0.391971
ENSG00000236452	RBMX	0.47341
ENSG00000236498	RBMX	0.330613
ENSG00000236751	RBMX	0.303337
ENSG00000237857	RBMX	0.550942
ENSG00000237877	RBMX	0.360375
ENSG00000239205	RBMX	-0.381228
ENSG00000239407	RBMX	0.339964
ENSG00000239415	RBMX	0.34741
ENSG00000240498	RBMX	-0.407996
ENSG00000240758	RBMX	0.375275
ENSG00000242125	RBMX	0.4113
ENSG00000243479	RBMX	0.344316
ENSG00000243832	RBMX	-0.437958
ENSG00000245614	RBMX	0.371012
ENSG00000245694	RBMX	0.322805
ENSG00000245870	RBMX	-0.32489
ENSG00000245910	RBMX	0.459169
ENSG00000245970	RBMX	0.414512
ENSG00000246528	RBMX	0.306075
ENSG00000246898	RBMX	0.318128
ENSG00000247844	RBMX	0.469921
ENSG00000248211	RBMX	-0.340137
ENSG00000248243	RBMX	0.311725
ENSG00000248359	RBMX	0.305547
ENSG00000249082	RBMX	-0.315717
ENSG00000249395	RBMX	0.356727
ENSG00000249464	RBMX	0.321784
ENSG00000249859	RBMX	0.415404
ENSG00000250073	RBMX	-0.31633
ENSG00000250081	RBMX	0.333861
ENSG00000250546	RBMX	0.327028
ENSG00000251026	RBMX	0.417484
ENSG00000252690	RBMX	0.325782
ENSG00000253102	RBMX	-0.434693
ENSG00000253161	RBMX	0.364027
ENSG00000253264	RBMX	0.323444
ENSG00000253414	RBMX	0.332122
ENSG00000253549	RBMX	-0.358047
ENSG00000253701	RBMX	-0.429058
ENSG00000253746	RBMX	0.33731
ENSG00000253854	RBMX	0.33382
ENSG00000253929	RBMX	0.414006
ENSG00000254166	RBMX	0.418697
ENSG00000254286	RBMX	0.328613
ENSG00000254290	RBMX	0.332826
ENSG00000254414	RBMX	-0.327722
ENSG00000254560	RBMX	0.310029
ENSG00000254645	RBMX	-0.373727
ENSG00000254827	RBMX	-0.491239
ENSG00000255650	RBMX	0.395263
ENSG00000255717	RBMX	0.590985
ENSG00000256262	RBMX	-0.307474
ENSG00000256894	RBMX	-0.378553
ENSG00000257222	RBMX	0.31442
ENSG00000257497	RBMX	0.329375
ENSG00000257526	RBMX	0.34571
ENSG00000257596	RBMX	0.369641
ENSG00000257761	RBMX	0.350452
ENSG00000258561	RBMX	0.324793
ENSG00000259087	RBMX	-0.409191
ENSG00000259237	RBMX	-0.326452
ENSG00000259345	RBMX	0.311389
ENSG00000259656	RBMX	0.303831
ENSG00000259994	RBMX	0.490995
ENSG00000260025	RBMX	-0.312234
ENSG00000260401	RBMX	-0.313828
ENSG00000260589	RBMX	0.354499
ENSG00000260743	RBMX	0.327551
ENSG00000260920	RBMX	0.425956
ENSG00000261061	RBMX	0.440197
ENSG00000261469	RBMX	-0.405737
ENSG00000261513	RBMX	-0.330803
ENSG00000261550	RBMX	-0.322882
ENSG00000261650	RBMX	0.366996
ENSG00000261888	RBMX	-0.466338
ENSG00000262001	RBMX	0.394161
ENSG00000262714	RBMX	0.313606
ENSG00000263312	RBMX	-0.332806
ENSG00000263400	RBMX	-0.371256
ENSG00000263470	RBMX	-0.316043
ENSG00000263508	RBMX	-0.311025
ENSG00000263520	RBMX	0.333774
ENSG00000263718	RBMX	-0.30208
ENSG00000263823	RBMX	-0.451926
ENSG00000264016	RBMX	-0.366484
ENSG00000264112	RBMX	0.318875
ENSG00000264577	RBMX	0.350437
ENSG00000265415	RBMX	0.64559
ENSG00000265489	RBMX	-0.304926
ENSG00000266036	RBMX	-0.34111
ENSG00000266176	RBMX	-0.393695
ENSG00000266490	RBMX	0.342987
ENSG00000267505	RBMX	-0.300271
ENSG00000267532	RBMX	-0.328872
ENSG00000268324	RBMX	0.308893
ENSG00000268403	RBMX	0.346623
ENSG00000269399	RBMX	0.331489
ENSG00000269667	RBMX	-0.308869
ENSG00000269974	RBMX	0.326185
ENSG00000270403	RBMX	-0.368117
ENSG00000270460	RBMX	0.354931
ENSG00000270720	RBMX	0.393544
ENSG00000270933	RBMX	0.312454
ENSG00000271151	RBMX	0.326671
ENSG00000271430	RBMX	0.30659
ENSG00000271659	RBMX	0.373034
ENSG00000271754	RBMX	0.317645
ENSG00000271824	RBMX	-0.309925
ENSG00000272106	RBMX	-0.308215
ENSG00000272301	RBMX	0.385503
ENSG00000272328	RBMX	0.337864
ENSG00000272417	RBMX	0.329806
ENSG00000272455	RBMX	0.321678
ENSG00000272502	RBMX	0.358841
ENSG00000272599	RBMX	0.412315
ENSG00000272769	RBMX	0.319141
ENSG00000272800	RBMX	0.437398
ENSG00000272807	RBMX	0.38649
ENSG00000272989	RBMX	-0.353388
ENSG00000273162	RBMX	0.329163
ENSG00000273338	RBMX	0.329607
ENSG00000273374	RBMX	0.309854
ENSG00000273472	RBMX	-0.312664
ENSG00000273723	RBMX	0.392539
ENSG00000273786	RBMX	0.316478
ENSG00000274370	RBMX	-0.502302
ENSG00000274825	RBMX	0.316763
ENSG00000274943	RBMX	0.360382
ENSG00000274964	RBMX	0.345768
ENSG00000275097	RBMX	0.37189
ENSG00000275180	RBMX	0.333145
ENSG00000275560	RBMX	0.375271
ENSG00000275632	RBMX	0.408173
ENSG00000276672	RBMX	0.413036
ENSG00000276957	RBMX	0.335064
ENSG00000277223	RBMX	0.343787
ENSG00000277342	RBMX	0.311435
ENSG00000277511	RBMX	0.306941
ENSG00000277662	RBMX	0.419579
ENSG00000278921	RBMX	-0.349149
ENSG00000278958	RBMX	0.303965
ENSG00000279048	RBMX	0.304367
ENSG00000279117	RBMX	-0.380171
ENSG00000279193	RBMX	0.323194
ENSG00000279407	RBMX	0.322951
ENSG00000279727	RBMX	-0.31028
ENSG00000279756	RBMX	-0.433749
ENSG00000279835	RBMX	-0.302274
ENSG00000279926	RBMX	0.308541
ENSG00000280027	RBMX	0.318181
ENSG00000280106	RBMX	0.366592
ENSG00000280123	RBMX	0.417621
ENSG00000280193	RBMX	0.366245
ENSG00000280206	RBMX	0.408013
ENSG00000280310	RBMX	0.33636
ENSG00000280374	RBMX	0.367911
ENSG00000280409	RBMX	0.303439
ENSG00000281100	RBMX	-0.424261
ENSG00000281398	RBMX	0.531295
ENSG00000281706	RBMX	0.426716
ENSG00000146521	YTHDF1	0.450595
ENSG00000146666	YTHDF1	0.45671
ENSG00000167912	YTHDF1	-0.488859
ENSG00000174365	YTHDF1	0.736094
ENSG00000177410	YTHDF1	0.457522
ENSG00000177788	YTHDF1	0.432263
ENSG00000178977	YTHDF1	-0.333549
ENSG00000179406	YTHDF1	0.308107
ENSG00000180869	YTHDF1	0.369436
ENSG00000186594	YTHDF1	-0.394577
ENSG00000196756	YTHDF1	0.659714
ENSG00000203499	YTHDF1	0.392735
ENSG00000203688	YTHDF1	0.509058
ENSG00000203999	YTHDF1	0.320595
ENSG00000204876	YTHDF1	0.496532
ENSG00000205106	YTHDF1	-0.347153
ENSG00000205664	YTHDF1	0.338775
ENSG00000206195	YTHDF1	0.307082
ENSG00000213742	YTHDF1	0.366275
ENSG00000214039	YTHDF1	0.556313
ENSG00000214725	YTHDF1	0.388989
ENSG00000214888	YTHDF1	-0.36967
ENSG00000215417	YTHDF1	0.359906
ENSG00000215866	YTHDF1	0.317449
ENSG00000217258	YTHDF1	0.307405
ENSG00000223573	YTHDF1	-0.382564
ENSG00000224167	YTHDF1	0.31997
ENSG00000224189	YTHDF1	-0.43351
ENSG00000224220	YTHDF1	-0.30724
ENSG00000224307	YTHDF1	-0.327418
ENSG00000224511	YTHDF1	0.439554
ENSG00000224721	YTHDF1	-0.44552
ENSG00000224958	YTHDF1	-0.320651
ENSG00000224961	YTHDF1	-0.366579
ENSG00000224968	YTHDF1	-0.414177
ENSG00000225163	YTHDF1	0.359339
ENSG00000225177	YTHDF1	0.419852
ENSG00000225194	YTHDF1	-0.377402
ENSG00000225383	YTHDF1	-0.312894
ENSG00000225518	YTHDF1	0.376569
ENSG00000226087	YTHDF1	-0.341243
ENSG00000226180	YTHDF1	0.326422
ENSG00000226281	YTHDF1	-0.357722
ENSG00000226332	YTHDF1	0.456107
ENSG00000226419	YTHDF1	0.345113
ENSG00000226629	YTHDF1	-0.429641
ENSG00000226644	YTHDF1	0.313682
ENSG00000226696	YTHDF1	0.392662
ENSG00000226812	YTHDF1	0.671078
ENSG00000227172	YTHDF1	0.325573
ENSG00000227210	YTHDF1	0.322782
ENSG00000227260	YTHDF1	-0.306041
ENSG00000227542	YTHDF1	0.335676
ENSG00000227619	YTHDF1	0.354527
ENSG00000227630	YTHDF1	0.425871
ENSG00000228222	YTHDF1	-0.3528
ENSG00000228648	YTHDF1	0.379037
ENSG00000228792	YTHDF1	0.310559
ENSG00000229228	YTHDF1	-0.333296
ENSG00000229274	YTHDF1	-0.346141
ENSG00000229619	YTHDF1	-0.310754
ENSG00000229891	YTHDF1	0.523555
ENSG00000229960	YTHDF1	0.354979
ENSG00000229970	YTHDF1	0.326594
ENSG00000229996	YTHDF1	0.378283
ENSG00000230753	YTHDF1	0.307796
ENSG00000231407	YTHDF1	-0.321988
ENSG00000231412	YTHDF1	-0.368786
ENSG00000231720	YTHDF1	0.33884
ENSG00000231742	YTHDF1	0.331233
ENSG00000231748	YTHDF1	0.393248
ENSG00000231948	YTHDF1	0.369224
ENSG00000232442	YTHDF1	0.633119
ENSG00000232445	YTHDF1	0.311209
ENSG00000232803	YTHDF1	0.376452
ENSG00000232850	YTHDF1	0.349443
ENSG00000232874	YTHDF1	0.442627
ENSG00000232956	YTHDF1	0.551413
ENSG00000232973	YTHDF1	-0.347779
ENSG00000233017	YTHDF1	0.412394
ENSG00000233064	YTHDF1	0.41703
ENSG00000233215	YTHDF1	-0.337115
ENSG00000233250	YTHDF1	0.338523
ENSG00000233554	YTHDF1	-0.329669
ENSG00000233695	YTHDF1	0.303788
ENSG00000233760	YTHDF1	-0.337191
ENSG00000234393	YTHDF1	-0.367997
ENSG00000234432	YTHDF1	0.460249
ENSG00000234477	YTHDF1	0.341128
ENSG00000234753	YTHDF1	0.506467
ENSG00000234817	YTHDF1	-0.314129
ENSG00000234912	YTHDF1	0.48772
ENSG00000235214	YTHDF1	0.49366
ENSG00000235280	YTHDF1	0.353374
ENSG00000235296	YTHDF1	0.394806
ENSG00000235313	YTHDF1	0.414943
ENSG00000235321	YTHDF1	-0.301677
ENSG00000235576	YTHDF1	-0.322509
ENSG00000235669	YTHDF1	0.30325
ENSG00000236081	YTHDF1	0.385716
ENSG00000236120	YTHDF1	-0.365132
ENSG00000236144	YTHDF1	0.490284
ENSG00000236305	YTHDF1	0.407429
ENSG00000236452	YTHDF1	0.424381
ENSG00000236663	YTHDF1	0.30645
ENSG00000236915	YTHDF1	-0.305189
ENSG00000237125	YTHDF1	-0.304839
ENSG00000237310	YTHDF1	0.326685
ENSG00000237361	YTHDF1	0.32527
ENSG00000237513	YTHDF1	-0.305514
ENSG00000237857	YTHDF1	0.337541
ENSG00000238178	YTHDF1	0.382602
ENSG00000239205	YTHDF1	-0.388438
ENSG00000239415	YTHDF1	0.339153
ENSG00000240498	YTHDF1	-0.37911
ENSG00000241269	YTHDF1	0.326903
ENSG00000243224	YTHDF1	0.313844
ENSG00000243479	YTHDF1	0.427023
ENSG00000243832	YTHDF1	-0.424377
ENSG00000244137	YTHDF1	-0.324512
ENSG00000244151	YTHDF1	0.323716
ENSG00000245025	YTHDF1	-0.376686
ENSG00000245870	YTHDF1	-0.349649
ENSG00000245910	YTHDF1	0.361998
ENSG00000245970	YTHDF1	0.391865
ENSG00000246223	YTHDF1	-0.376603
ENSG00000247381	YTHDF1	0.429686
ENSG00000247844	YTHDF1	0.470086
ENSG00000248359	YTHDF1	0.327175
ENSG00000248771	YTHDF1	-0.31855
ENSG00000249007	YTHDF1	0.307075
ENSG00000249413	YTHDF1	0.309925
ENSG00000249550	YTHDF1	0.319099
ENSG00000249859	YTHDF1	0.42734
ENSG00000249942	YTHDF1	0.311104
ENSG00000250073	YTHDF1	-0.512166
ENSG00000250320	YTHDF1	-0.319265
ENSG00000250378	YTHDF1	0.325944
ENSG00000250742	YTHDF1	-0.335728
ENSG00000250899	YTHDF1	0.348122
ENSG00000251599	YTHDF1	-0.314064
ENSG00000253102	YTHDF1	-0.338421
ENSG00000253549	YTHDF1	-0.499357
ENSG00000253701	YTHDF1	-0.369193
ENSG00000253716	YTHDF1	0.354611
ENSG00000253929	YTHDF1	0.55538
ENSG00000254042	YTHDF1	-0.332438
ENSG00000254211	YTHDF1	0.368881
ENSG00000254290	YTHDF1	0.54369
ENSG00000254389	YTHDF1	0.498803
ENSG00000254419	YTHDF1	0.330216
ENSG00000254645	YTHDF1	-0.344242
ENSG00000254814	YTHDF1	0.333109
ENSG00000254988	YTHDF1	-0.452539
ENSG00000255328	YTHDF1	0.44924
ENSG00000255559	YTHDF1	0.356304
ENSG00000255650	YTHDF1	0.467933
ENSG00000255717	YTHDF1	0.343359
ENSG00000256039	YTHDF1	-0.309676
ENSG00000256193	YTHDF1	-0.311118
ENSG00000256262	YTHDF1	-0.346359
ENSG00000256298	YTHDF1	0.451796
ENSG00000256377	YTHDF1	-0.359252
ENSG00000256443	YTHDF1	0.334962
ENSG00000256690	YTHDF1	0.369047
ENSG00000256894	YTHDF1	-0.335535
ENSG00000257766	YTHDF1	-0.374356
ENSG00000257913	YTHDF1	0.425487
ENSG00000258551	YTHDF1	0.359743
ENSG00000259002	YTHDF1	-0.31551
ENSG00000259087	YTHDF1	-0.383114
ENSG00000259237	YTHDF1	-0.352843
ENSG00000259424	YTHDF1	0.336024
ENSG00000259459	YTHDF1	-0.377448
ENSG00000259834	YTHDF1	-0.335682
ENSG00000259862	YTHDF1	0.329194
ENSG00000259933	YTHDF1	0.300368
ENSG00000259994	YTHDF1	0.323686
ENSG00000260051	YTHDF1	0.31396
ENSG00000260173	YTHDF1	-0.354305
ENSG00000260196	YTHDF1	0.571395
ENSG00000260442	YTHDF1	0.302237
ENSG00000260500	YTHDF1	-0.301401
ENSG00000260719	YTHDF1	-0.372989
ENSG00000260924	YTHDF1	0.33998
ENSG00000260942	YTHDF1	0.440725
ENSG00000261061	YTHDF1	0.333468
ENSG00000261123	YTHDF1	0.333453
ENSG00000261220	YTHDF1	0.339637
ENSG00000261295	YTHDF1	0.372865
ENSG00000261373	YTHDF1	0.495893
ENSG00000261469	YTHDF1	-0.330765
ENSG00000261650	YTHDF1	0.504018
ENSG00000261888	YTHDF1	-0.364803
ENSG00000262001	YTHDF1	0.373706
ENSG00000262172	YTHDF1	0.385603
ENSG00000262188	YTHDF1	0.374285
ENSG00000262370	YTHDF1	0.588643
ENSG00000262585	YTHDF1	0.326584
ENSG00000262712	YTHDF1	0.44294
ENSG00000263082	YTHDF1	0.328108
ENSG00000263312	YTHDF1	-0.390007
ENSG00000263400	YTHDF1	-0.506594
ENSG00000263470	YTHDF1	-0.301391
ENSG00000263508	YTHDF1	-0.325482
ENSG00000264016	YTHDF1	-0.452912
ENSG00000264569	YTHDF1	0.313627
ENSG00000264647	YTHDF1	0.334825
ENSG00000265148	YTHDF1	0.302561
ENSG00000265356	YTHDF1	-0.35975
ENSG00000265415	YTHDF1	0.407589
ENSG00000265489	YTHDF1	-0.379866
ENSG00000265688	YTHDF1	0.524337
ENSG00000266176	YTHDF1	-0.384168
ENSG00000266389	YTHDF1	-0.304908
ENSG00000267015	YTHDF1	-0.3902
ENSG00000267272	YTHDF1	-0.310986
ENSG00000267288	YTHDF1	0.446596
ENSG00000267364	YTHDF1	-0.349107
ENSG00000267432	YTHDF1	0.327989
ENSG00000267530	YTHDF1	0.375691
ENSG00000267532	YTHDF1	-0.31986
ENSG00000268403	YTHDF1	0.395656
ENSG00000269399	YTHDF1	0.432526
ENSG00000269489	YTHDF1	0.304676
ENSG00000269970	YTHDF1	-0.34316
ENSG00000269976	YTHDF1	0.363326
ENSG00000269978	YTHDF1	0.446684
ENSG00000270030	YTHDF1	0.495318
ENSG00000270035	YTHDF1	0.400505
ENSG00000270195	YTHDF1	0.310182
ENSG00000270933	YTHDF1	0.405038
ENSG00000270972	YTHDF1	0.334084
ENSG00000271032	YTHDF1	0.367984
ENSG00000271151	YTHDF1	0.330451
ENSG00000271392	YTHDF1	-0.349446
ENSG00000271420	YTHDF1	-0.316238
ENSG00000271659	YTHDF1	0.326209
ENSG00000271820	YTHDF1	-0.313463
ENSG00000271888	YTHDF1	0.438591
ENSG00000272106	YTHDF1	-0.37449
ENSG00000272301	YTHDF1	0.425289
ENSG00000272347	YTHDF1	0.330113
ENSG00000272455	YTHDF1	0.419842
ENSG00000272463	YTHDF1	-0.361751
ENSG00000272502	YTHDF1	0.492841
ENSG00000272549	YTHDF1	0.400797
ENSG00000272556	YTHDF1	0.469143
ENSG00000272599	YTHDF1	0.315338
ENSG00000272899	YTHDF1	0.484055
ENSG00000272944	YTHDF1	-0.376045
ENSG00000272945	YTHDF1	0.45407
ENSG00000272948	YTHDF1	0.362393
ENSG00000272953	YTHDF1	0.387491
ENSG00000272954	YTHDF1	0.315211
ENSG00000273064	YTHDF1	0.305122
ENSG00000273117	YTHDF1	0.352984
ENSG00000273142	YTHDF1	0.439551
ENSG00000273374	YTHDF1	0.343255
ENSG00000273445	YTHDF1	-0.31502
ENSG00000273568	YTHDF1	0.306789
ENSG00000273619	YTHDF1	0.535249
ENSG00000273723	YTHDF1	0.44315
ENSG00000273759	YTHDF1	0.454051
ENSG00000273821	YTHDF1	0.520209
ENSG00000273971	YTHDF1	-0.38452
ENSG00000274080	YTHDF1	0.303325
ENSG00000274213	YTHDF1	0.320529
ENSG00000274270	YTHDF1	0.315711
ENSG00000274275	YTHDF1	-0.307623
ENSG00000274370	YTHDF1	-0.36606
ENSG00000274460	YTHDF1	0.374312
ENSG00000274825	YTHDF1	0.475915
ENSG00000274922	YTHDF1	0.470067
ENSG00000274925	YTHDF1	0.304344
ENSG00000275155	YTHDF1	0.402982
ENSG00000275223	YTHDF1	0.475418
ENSG00000275358	YTHDF1	0.317481
ENSG00000275437	YTHDF1	0.48383
ENSG00000275457	YTHDF1	0.39218
ENSG00000275632	YTHDF1	0.343952
ENSG00000275812	YTHDF1	0.386044
ENSG00000276672	YTHDF1	0.381433
ENSG00000276957	YTHDF1	0.358878
ENSG00000277020	YTHDF1	0.367513
ENSG00000277511	YTHDF1	0.367068
ENSG00000278291	YTHDF1	0.501889
ENSG00000278383	YTHDF1	0.345454
ENSG00000278484	YTHDF1	-0.353857
ENSG00000278709	YTHDF1	0.470498
ENSG00000278876	YTHDF1	0.300872
ENSG00000279031	YTHDF1	0.445412
ENSG00000279048	YTHDF1	0.35794
ENSG00000279193	YTHDF1	0.361377
ENSG00000279407	YTHDF1	0.313117
ENSG00000279495	YTHDF1	0.308795
ENSG00000279756	YTHDF1	-0.354953
ENSG00000280033	YTHDF1	0.34819
ENSG00000280213	YTHDF1	0.447867
ENSG00000280334	YTHDF1	0.372019
ENSG00000280710	YTHDF1	0.41877
ENSG00000281100	YTHDF1	-0.439466
ENSG00000281103	YTHDF1	-0.341313
ENSG00000281333	YTHDF1	-0.379581
ENSG00000281376	YTHDF1	0.324353
ENSG00000281398	YTHDF1	0.344302
ENSG00000281852	YTHDF1	-0.316518
ENSG00000083622	RBM15	0.577538
ENSG00000136275	RBM15	0.413705
ENSG00000151303	RBM15	0.330655
ENSG00000162888	RBM15	0.543819
ENSG00000163009	RBM15	0.342361
ENSG00000163597	RBM15	0.43579
ENSG00000164621	RBM15	0.630403
ENSG00000175604	RBM15	0.544169
ENSG00000175746	RBM15	0.462398
ENSG00000176349	RBM15	0.505174
ENSG00000176515	RBM15	0.386499
ENSG00000176984	RBM15	0.346221
ENSG00000177725	RBM15	0.534298
ENSG00000177788	RBM15	0.37619
ENSG00000178440	RBM15	0.695413
ENSG00000178722	RBM15	0.306529
ENSG00000179141	RBM15	0.320957
ENSG00000179219	RBM15	0.530957
ENSG00000180458	RBM15	0.315027
ENSG00000180846	RBM15	0.646676
ENSG00000181798	RBM15	0.310444
ENSG00000181800	RBM15	0.67132
ENSG00000182376	RBM15	0.542011
ENSG00000183535	RBM15	0.564267
ENSG00000183562	RBM15	0.698721
ENSG00000186369	RBM15	0.357081
ENSG00000187904	RBM15	0.600074
ENSG00000188280	RBM15	0.315818
ENSG00000188365	RBM15	0.558157
ENSG00000189149	RBM15	0.661272
ENSG00000197085	RBM15	0.520854
ENSG00000197182	RBM15	0.458009
ENSG00000197301	RBM15	0.595292
ENSG00000197989	RBM15	0.305103
ENSG00000198590	RBM15	0.567287
ENSG00000203258	RBM15	0.567494
ENSG00000203307	RBM15	0.328748
ENSG00000203321	RBM15	0.6672
ENSG00000203325	RBM15	0.64245
ENSG00000203327	RBM15	0.629326
ENSG00000203441	RBM15	0.429133
ENSG00000203446	RBM15	0.474117
ENSG00000203497	RBM15	-0.352082
ENSG00000203506	RBM15	0.565838
ENSG00000203635	RBM15	0.372672
ENSG00000203650	RBM15	0.361497
ENSG00000203721	RBM15	0.53292
ENSG00000203739	RBM15	0.372622
ENSG00000203876	RBM15	0.378772
ENSG00000204049	RBM15	0.613003
ENSG00000204380	RBM15	0.62884
ENSG00000204584	RBM15	0.399726
ENSG00000204904	RBM15	0.44674
ENSG00000205041	RBM15	0.620933
ENSG00000205231	RBM15	0.403726
ENSG00000205414	RBM15	0.441983
ENSG00000205500	RBM15	0.588583
ENSG00000205537	RBM15	0.661406
ENSG00000212743	RBM15	0.563618
ENSG00000212939	RBM15	0.420791
ENSG00000213468	RBM15	0.307121
ENSG00000213600	RBM15	0.571347
ENSG00000213742	RBM15	0.436872
ENSG00000213994	RBM15	0.546364
ENSG00000214184	RBM15	0.324727
ENSG00000214188	RBM15	0.66258
ENSG00000214248	RBM15	0.517074
ENSG00000214353	RBM15	0.522046
ENSG00000214650	RBM15	0.629325
ENSG00000214770	RBM15	0.531176
ENSG00000214772	RBM15	0.58028
ENSG00000214773	RBM15	0.633927
ENSG00000214919	RBM15	0.592388
ENSG00000215244	RBM15	0.597354
ENSG00000215417	RBM15	0.656048
ENSG00000216863	RBM15	0.361304
ENSG00000220925	RBM15	0.415046
ENSG00000221819	RBM15	0.515852
ENSG00000222017	RBM15	0.410504
ENSG00000222022	RBM15	0.315791
ENSG00000222032	RBM15	0.400246
ENSG00000223390	RBM15	0.601717
ENSG00000223442	RBM15	0.652689
ENSG00000223462	RBM15	0.373315
ENSG00000223522	RBM15	0.651517
ENSG00000223525	RBM15	0.647424
ENSG00000223528	RBM15	0.62751
ENSG00000223546	RBM15	0.685902
ENSG00000223576	RBM15	0.530801
ENSG00000223598	RBM15	0.611925
ENSG00000223631	RBM15	0.309227
ENSG00000223642	RBM15	0.634227
ENSG00000223653	RBM15	0.621084
ENSG00000223675	RBM15	0.467344
ENSG00000223685	RBM15	0.526538
ENSG00000223692	RBM15	0.613389
ENSG00000223727	RBM15	0.466474
ENSG00000223842	RBM15	0.618581
ENSG00000223882	RBM15	0.578734
ENSG00000223949	RBM15	0.491975
ENSG00000223956	RBM15	0.449867
ENSG00000224017	RBM15	0.306871
ENSG00000224020	RBM15	0.500715
ENSG00000224031	RBM15	0.576404
ENSG00000224034	RBM15	0.363622
ENSG00000224049	RBM15	0.405865
ENSG00000224050	RBM15	0.455512
ENSG00000224079	RBM15	0.611041
ENSG00000224116	RBM15	0.474305
ENSG00000224186	RBM15	0.332261
ENSG00000224218	RBM15	0.620906
ENSG00000224251	RBM15	0.342199
ENSG00000224356	RBM15	0.609379
ENSG00000224490	RBM15	0.652953
ENSG00000224532	RBM15	0.462039
ENSG00000224533	RBM15	0.618888
ENSG00000224541	RBM15	0.592031
ENSG00000224596	RBM15	0.357732
ENSG00000224635	RBM15	0.385357
ENSG00000224746	RBM15	0.563838
ENSG00000224764	RBM15	0.576634
ENSG00000224799	RBM15	0.39915
ENSG00000224812	RBM15	0.305426
ENSG00000224821	RBM15	0.553023
ENSG00000224843	RBM15	0.348192
ENSG00000224855	RBM15	0.654085
ENSG00000224885	RBM15	0.568782
ENSG00000224903	RBM15	0.408857
ENSG00000224932	RBM15	0.378571
ENSG00000224957	RBM15	0.453916
ENSG00000224959	RBM15	0.62862
ENSG00000224973	RBM15	0.604543
ENSG00000224995	RBM15	0.35262
ENSG00000225030	RBM15	0.552084
ENSG00000225037	RBM15	0.679884
ENSG00000225076	RBM15	0.482151
ENSG00000225092	RBM15	0.643176
ENSG00000225111	RBM15	0.308058
ENSG00000225146	RBM15	0.596899
ENSG00000225187	RBM15	0.33238
ENSG00000225195	RBM15	0.532417
ENSG00000225213	RBM15	0.636826
ENSG00000225218	RBM15	0.424777
ENSG00000225300	RBM15	0.615725
ENSG00000225342	RBM15	0.301232
ENSG00000225391	RBM15	0.341064
ENSG00000225408	RBM15	0.611328
ENSG00000225420	RBM15	0.535168
ENSG00000225442	RBM15	0.621744
ENSG00000225493	RBM15	0.452043
ENSG00000225498	RBM15	0.575216
ENSG00000225521	RBM15	0.488741
ENSG00000225578	RBM15	0.514369
ENSG00000225595	RBM15	0.300724
ENSG00000225611	RBM15	0.337305
ENSG00000225652	RBM15	0.583129
ENSG00000225703	RBM15	0.655619
ENSG00000225745	RBM15	0.603858
ENSG00000225746	RBM15	0.548404
ENSG00000225751	RBM15	0.60813
ENSG00000225761	RBM15	0.645063
ENSG00000225762	RBM15	0.313151
ENSG00000225767	RBM15	0.650134
ENSG00000225826	RBM15	0.488429
ENSG00000225839	RBM15	0.36324
ENSG00000225855	RBM15	0.554086
ENSG00000225857	RBM15	0.356357
ENSG00000225886	RBM15	0.35393
ENSG00000225937	RBM15	0.52319
ENSG00000225951	RBM15	0.537562
ENSG00000225952	RBM15	0.646748
ENSG00000225956	RBM15	0.564858
ENSG00000225969	RBM15	-0.377558
ENSG00000226009	RBM15	0.431753
ENSG00000226012	RBM15	0.306161
ENSG00000226088	RBM15	0.319614
ENSG00000226101	RBM15	0.504202
ENSG00000226149	RBM15	0.649781
ENSG00000226235	RBM15	0.381845
ENSG00000226263	RBM15	0.546462
ENSG00000226272	RBM15	0.61924
ENSG00000226276	RBM15	0.438796
ENSG00000226287	RBM15	-0.358614
ENSG00000226291	RBM15	0.452884
ENSG00000226310	RBM15	0.49546
ENSG00000226320	RBM15	0.485007
ENSG00000226352	RBM15	0.513838
ENSG00000226367	RBM15	0.619453
ENSG00000226380	RBM15	0.675126
ENSG00000226383	RBM15	0.419035
ENSG00000226419	RBM15	0.572065
ENSG00000226472	RBM15	0.344109
ENSG00000226533	RBM15	0.630959
ENSG00000226627	RBM15	0.585515
ENSG00000226647	RBM15	0.650848
ENSG00000226648	RBM15	0.627894
ENSG00000226649	RBM15	0.573104
ENSG00000226673	RBM15	0.523147
ENSG00000226674	RBM15	0.41669
ENSG00000226696	RBM15	0.370353
ENSG00000226746	RBM15	0.604151
ENSG00000226747	RBM15	0.31175
ENSG00000226779	RBM15	0.483941
ENSG00000226849	RBM15	0.460838
ENSG00000226876	RBM15	0.646083
ENSG00000226883	RBM15	0.510188
ENSG00000226890	RBM15	0.58517
ENSG00000226899	RBM15	0.629695
ENSG00000226917	RBM15	0.628424
ENSG00000226953	RBM15	0.402204
ENSG00000226957	RBM15	0.601296
ENSG00000226963	RBM15	0.657795
ENSG00000227006	RBM15	0.563591
ENSG00000227014	RBM15	0.568888
ENSG00000227028	RBM15	0.589278
ENSG00000227071	RBM15	0.535076
ENSG00000227083	RBM15	0.44894
ENSG00000227110	RBM15	0.348064
ENSG00000227197	RBM15	0.65211
ENSG00000227200	RBM15	0.662958
ENSG00000227213	RBM15	0.653164
ENSG00000227215	RBM15	0.636918
ENSG00000227227	RBM15	0.610322
ENSG00000227240	RBM15	0.345333
ENSG00000227388	RBM15	0.389282
ENSG00000227409	RBM15	0.632903
ENSG00000227512	RBM15	0.593577
ENSG00000227517	RBM15	0.406319
ENSG00000227518	RBM15	0.556181
ENSG00000227589	RBM15	0.42019
ENSG00000227598	RBM15	0.497013
ENSG00000227617	RBM15	0.312296
ENSG00000227646	RBM15	0.464674
ENSG00000227659	RBM15	0.592618
ENSG00000227681	RBM15	0.569833
ENSG00000227698	RBM15	0.497412
ENSG00000227719	RBM15	0.377356
ENSG00000227769	RBM15	0.48145
ENSG00000227773	RBM15	0.617927
ENSG00000227896	RBM15	0.385897
ENSG00000227907	RBM15	0.425026
ENSG00000227911	RBM15	0.613368
ENSG00000227914	RBM15	0.611631
ENSG00000227925	RBM15	0.453185
ENSG00000227945	RBM15	0.65099
ENSG00000227964	RBM15	0.446273
ENSG00000228016	RBM15	0.536313
ENSG00000228028	RBM15	0.542743
ENSG00000228043	RBM15	0.568982
ENSG00000228060	RBM15	0.688755
ENSG00000228061	RBM15	0.620111
ENSG00000228107	RBM15	0.618447
ENSG00000228113	RBM15	0.462912
ENSG00000228126	RBM15	0.328011
ENSG00000228135	RBM15	0.475845
ENSG00000228137	RBM15	0.569346
ENSG00000228237	RBM15	0.690765
ENSG00000228261	RBM15	0.579884
ENSG00000228280	RBM15	0.606726
ENSG00000228302	RBM15	0.453544
ENSG00000228369	RBM15	0.665844
ENSG00000228386	RBM15	0.647517
ENSG00000228403	RBM15	0.541798
ENSG00000228444	RBM15	0.437938
ENSG00000228470	RBM15	0.551668
ENSG00000228481	RBM15	0.640182
ENSG00000228484	RBM15	0.546718
ENSG00000228485	RBM15	0.635176
ENSG00000228509	RBM15	0.609303
ENSG00000228526	RBM15	0.369619
ENSG00000228536	RBM15	0.35631
ENSG00000228540	RBM15	0.574392
ENSG00000228554	RBM15	0.473798
ENSG00000228573	RBM15	0.433526
ENSG00000228598	RBM15	0.642703
ENSG00000228604	RBM15	0.619468
ENSG00000228624	RBM15	0.373155
ENSG00000228634	RBM15	0.67803
ENSG00000228677	RBM15	0.649832
ENSG00000228686	RBM15	0.658897
ENSG00000228692	RBM15	0.301536
ENSG00000228697	RBM15	0.376954
ENSG00000228723	RBM15	0.408955
ENSG00000228737	RBM15	0.411747
ENSG00000228741	RBM15	0.457329
ENSG00000228763	RBM15	0.629723
ENSG00000228779	RBM15	0.617608
ENSG00000228784	RBM15	0.338903
ENSG00000228802	RBM15	0.530816
ENSG00000228804	RBM15	0.566232
ENSG00000228809	RBM15	0.584991
ENSG00000228812	RBM15	0.442223
ENSG00000228817	RBM15	0.64718
ENSG00000228838	RBM15	0.601386
ENSG00000228839	RBM15	0.367654
ENSG00000228886	RBM15	0.609218
ENSG00000228917	RBM15	0.490687
ENSG00000228925	RBM15	0.634576
ENSG00000229005	RBM15	0.636747
ENSG00000229019	RBM15	0.38335
ENSG00000229021	RBM15	0.37309
ENSG00000229044	RBM15	0.611739
ENSG00000229111	RBM15	0.386387
ENSG00000229127	RBM15	0.650729
ENSG00000229152	RBM15	0.581739
ENSG00000229178	RBM15	0.340714
ENSG00000229190	RBM15	0.660974
ENSG00000229206	RBM15	0.638117
ENSG00000229261	RBM15	0.420431
ENSG00000229263	RBM15	0.563314
ENSG00000229267	RBM15	0.520588
ENSG00000229276	RBM15	0.583221
ENSG00000229321	RBM15	0.563207
ENSG00000229323	RBM15	0.640811
ENSG00000229331	RBM15	0.535137
ENSG00000229400	RBM15	0.435273
ENSG00000229414	RBM15	0.599552
ENSG00000229431	RBM15	0.498767
ENSG00000229463	RBM15	0.590064
ENSG00000229487	RBM15	0.661871
ENSG00000229491	RBM15	0.447346
ENSG00000229494	RBM15	0.403564
ENSG00000229502	RBM15	0.646604
ENSG00000229521	RBM15	0.635156
ENSG00000229531	RBM15	0.635372
ENSG00000229587	RBM15	0.65544
ENSG00000229591	RBM15	0.617424
ENSG00000229672	RBM15	0.316029
ENSG00000229688	RBM15	0.550991
ENSG00000229694	RBM15	0.385904
ENSG00000229720	RBM15	0.473756
ENSG00000229780	RBM15	0.468705
ENSG00000229832	RBM15	0.659044
ENSG00000229839	RBM15	0.637858
ENSG00000229893	RBM15	0.562624
ENSG00000229970	RBM15	0.398054
ENSG00000229989	RBM15	0.588085
ENSG00000229990	RBM15	0.642176
ENSG00000229999	RBM15	0.622593
ENSG00000230002	RBM15	0.608429
ENSG00000230005	RBM15	0.599014
ENSG00000230010	RBM15	0.564828
ENSG00000230068	RBM15	0.671179
ENSG00000230105	RBM15	0.465032
ENSG00000230131	RBM15	0.405211
ENSG00000230140	RBM15	0.546125
ENSG00000230176	RBM15	0.309278
ENSG00000230184	RBM15	0.646173
ENSG00000230300	RBM15	0.626536
ENSG00000230366	RBM15	0.342739
ENSG00000230427	RBM15	0.595742
ENSG00000230433	RBM15	0.643994
ENSG00000230454	RBM15	0.353837
ENSG00000230490	RBM15	0.314823
ENSG00000230499	RBM15	0.519434
ENSG00000230536	RBM15	0.621863
ENSG00000230539	RBM15	0.622207
ENSG00000230542	RBM15	0.642659
ENSG00000230590	RBM15	0.661868
ENSG00000230612	RBM15	0.600697
ENSG00000230623	RBM15	0.358472
ENSG00000230628	RBM15	0.340889
ENSG00000230732	RBM15	0.653854
ENSG00000230735	RBM15	0.629521
ENSG00000230751	RBM15	0.585188
ENSG00000230782	RBM15	0.607793
ENSG00000230789	RBM15	0.654654
ENSG00000230826	RBM15	0.649989
ENSG00000230894	RBM15	0.600642
ENSG00000230914	RBM15	0.325709
ENSG00000231039	RBM15	0.531146
ENSG00000231081	RBM15	0.46232
ENSG00000231104	RBM15	0.632704
ENSG00000231149	RBM15	0.392124
ENSG00000231150	RBM15	0.366979
ENSG00000231185	RBM15	0.360201
ENSG00000231201	RBM15	0.648192
ENSG00000231310	RBM15	0.658314
ENSG00000231329	RBM15	0.628722
ENSG00000231393	RBM15	0.594368
ENSG00000231465	RBM15	0.380528
ENSG00000231473	RBM15	0.355679
ENSG00000231482	RBM15	0.405638
ENSG00000231519	RBM15	0.627241
ENSG00000231521	RBM15	0.637985
ENSG00000231566	RBM15	0.600158
ENSG00000231607	RBM15	0.649188
ENSG00000231612	RBM15	0.494788
ENSG00000231616	RBM15	0.65375
ENSG00000231638	RBM15	0.50162
ENSG00000231646	RBM15	0.515424
ENSG00000231703	RBM15	0.507934
ENSG00000231721	RBM15	0.531314
ENSG00000231724	RBM15	0.319979
ENSG00000231729	RBM15	0.545874
ENSG00000231731	RBM15	0.697713
ENSG00000231749	RBM15	0.328452
ENSG00000231758	RBM15	0.459771
ENSG00000231760	RBM15	0.490262
ENSG00000231794	RBM15	0.596183
ENSG00000231795	RBM15	0.630794
ENSG00000231816	RBM15	0.345822
ENSG00000231842	RBM15	0.657998
ENSG00000231865	RBM15	0.625746
ENSG00000231881	RBM15	0.470341
ENSG00000231890	RBM15	0.421785
ENSG00000231901	RBM15	0.416378
ENSG00000231944	RBM15	0.556042
ENSG00000231980	RBM15	0.505589
ENSG00000232034	RBM15	0.657321
ENSG00000232043	RBM15	0.68554
ENSG00000232046	RBM15	0.319215
ENSG00000232077	RBM15	0.421329
ENSG00000232079	RBM15	0.383951
ENSG00000232082	RBM15	0.525571
ENSG00000232118	RBM15	0.619965
ENSG00000232190	RBM15	0.430516
ENSG00000232192	RBM15	0.586789
ENSG00000232194	RBM15	0.393509
ENSG00000232259	RBM15	0.619226
ENSG00000232284	RBM15	0.509767
ENSG00000232287	RBM15	0.49742
ENSG00000232290	RBM15	0.61725
ENSG00000232342	RBM15	0.624833
ENSG00000232406	RBM15	0.625496
ENSG00000232455	RBM15	0.643158
ENSG00000232458	RBM15	0.403828
ENSG00000232490	RBM15	0.629349
ENSG00000232518	RBM15	0.611067
ENSG00000232519	RBM15	0.346178
ENSG00000232530	RBM15	0.30814
ENSG00000232536	RBM15	0.622767
ENSG00000232564	RBM15	0.631019
ENSG00000232593	RBM15	0.599815
ENSG00000232623	RBM15	0.666069
ENSG00000232650	RBM15	0.352597
ENSG00000232661	RBM15	0.604236
ENSG00000232684	RBM15	0.634536
ENSG00000232693	RBM15	0.660897
ENSG00000232712	RBM15	0.617411
ENSG00000232719	RBM15	0.47606
ENSG00000232729	RBM15	0.646823
ENSG00000232732	RBM15	0.596188
ENSG00000232754	RBM15	0.640984
ENSG00000232762	RBM15	0.632625
ENSG00000232821	RBM15	0.47868
ENSG00000232828	RBM15	0.434641
ENSG00000232855	RBM15	0.412684
ENSG00000232878	RBM15	0.549417
ENSG00000232884	RBM15	0.30095
ENSG00000232891	RBM15	0.617373
ENSG00000232907	RBM15	0.538832
ENSG00000232939	RBM15	0.427513
ENSG00000232973	RBM15	0.352775
ENSG00000232978	RBM15	0.651321
ENSG00000233013	RBM15	0.418507
ENSG00000233030	RBM15	0.406278
ENSG00000233033	RBM15	0.515634
ENSG00000233048	RBM15	0.352294
ENSG00000233056	RBM15	0.341028
ENSG00000233077	RBM15	0.347597
ENSG00000233144	RBM15	0.530682
ENSG00000233154	RBM15	0.438874
ENSG00000233246	RBM15	0.495329
ENSG00000233334	RBM15	0.65638
ENSG00000233351	RBM15	0.498885
ENSG00000233376	RBM15	0.656722
ENSG00000233479	RBM15	0.451237
ENSG00000233496	RBM15	0.586014
ENSG00000233540	RBM15	0.378529
ENSG00000233547	RBM15	0.550347
ENSG00000233559	RBM15	0.352301
ENSG00000233589	RBM15	0.352788
ENSG00000233613	RBM15	0.504142
ENSG00000233643	RBM15	0.403082
ENSG00000233672	RBM15	0.540594
ENSG00000233694	RBM15	0.339929
ENSG00000233783	RBM15	0.656386
ENSG00000233845	RBM15	0.424587
ENSG00000233847	RBM15	0.62021
ENSG00000233860	RBM15	0.64002
ENSG00000233885	RBM15	0.664776
ENSG00000234129	RBM15	0.587401
ENSG00000234136	RBM15	0.610282
ENSG00000234156	RBM15	0.338097
ENSG00000234185	RBM15	0.637374
ENSG00000234191	RBM15	0.302021
ENSG00000234193	RBM15	0.637078
ENSG00000234197	RBM15	0.607071
ENSG00000234208	RBM15	0.555716
ENSG00000234252	RBM15	0.642067
ENSG00000234263	RBM15	0.574961
ENSG00000234264	RBM15	0.38337
ENSG00000234350	RBM15	0.370069
ENSG00000234377	RBM15	0.409259
ENSG00000234393	RBM15	0.320636
ENSG00000234423	RBM15	0.373367
ENSG00000234428	RBM15	0.611643
ENSG00000234459	RBM15	0.648737
ENSG00000234478	RBM15	0.513978
ENSG00000234601	RBM15	0.470443
ENSG00000234650	RBM15	0.65938
ENSG00000234689	RBM15	0.426061
ENSG00000234718	RBM15	0.627169
ENSG00000234758	RBM15	0.457571
ENSG00000234772	RBM15	0.557417
ENSG00000234779	RBM15	0.350052
ENSG00000234818	RBM15	0.629831
ENSG00000234828	RBM15	0.354058
ENSG00000234832	RBM15	0.371315
ENSG00000234848	RBM15	0.474616
ENSG00000234869	RBM15	0.307366
ENSG00000234884	RBM15	0.454189
ENSG00000234912	RBM15	0.304561
ENSG00000234913	RBM15	0.600082
ENSG00000234915	RBM15	0.622572
ENSG00000234943	RBM15	0.597237
ENSG00000234945	RBM15	0.656116
ENSG00000234948	RBM15	0.348792
ENSG00000234997	RBM15	0.393908
ENSG00000234998	RBM15	0.301936
ENSG00000235020	RBM15	0.553366
ENSG00000235032	RBM15	0.432865
ENSG00000235066	RBM15	0.650175
ENSG00000235085	RBM15	0.562689
ENSG00000235086	RBM15	0.369846
ENSG00000235111	RBM15	0.516417
ENSG00000235121	RBM15	0.571468
ENSG00000235159	RBM15	0.650636
ENSG00000235189	RBM15	0.542548
ENSG00000235191	RBM15	0.509035
ENSG00000235204	RBM15	0.628879
ENSG00000235246	RBM15	0.478519
ENSG00000235262	RBM15	0.621011
ENSG00000235288	RBM15	0.456867
ENSG00000235300	RBM15	0.628033
ENSG00000235313	RBM15	0.441712
ENSG00000235319	RBM15	0.561868
ENSG00000235358	RBM15	0.484328
ENSG00000235361	RBM15	0.608644
ENSG00000235397	RBM15	0.652474
ENSG00000235399	RBM15	0.420244
ENSG00000235445	RBM15	0.596722
ENSG00000235448	RBM15	0.625962
ENSG00000235481	RBM15	0.391298
ENSG00000235488	RBM15	0.552267
ENSG00000235493	RBM15	0.350335
ENSG00000235522	RBM15	0.628808
ENSG00000235545	RBM15	0.420687
ENSG00000235586	RBM15	0.587427
ENSG00000235665	RBM15	0.364409
ENSG00000235669	RBM15	0.404974
ENSG00000235703	RBM15	0.590681
ENSG00000235724	RBM15	0.630822
ENSG00000235726	RBM15	0.50524
ENSG00000235740	RBM15	0.64977
ENSG00000235790	RBM15	0.489657
ENSG00000235820	RBM15	0.556344
ENSG00000235834	RBM15	0.552614
ENSG00000235837	RBM15	0.574979
ENSG00000235843	RBM15	0.689398
ENSG00000235852	RBM15	0.682781
ENSG00000235904	RBM15	0.315796
ENSG00000235947	RBM15	0.555134
ENSG00000235958	RBM15	0.601431
ENSG00000236003	RBM15	0.623375
ENSG00000236051	RBM15	0.61414
ENSG00000236065	RBM15	0.624037
ENSG00000236066	RBM15	0.533325
ENSG00000236095	RBM15	0.616588
ENSG00000236188	RBM15	0.600587
ENSG00000236194	RBM15	0.665674
ENSG00000236204	RBM15	0.573313
ENSG00000236212	RBM15	0.481184
ENSG00000236255	RBM15	0.562835
ENSG00000236256	RBM15	0.637473
ENSG00000236262	RBM15	0.623887
ENSG00000236269	RBM15	0.696376
ENSG00000236364	RBM15	0.634355
ENSG00000236426	RBM15	0.623251
ENSG00000236427	RBM15	0.363402
ENSG00000236438	RBM15	0.453415
ENSG00000236472	RBM15	0.348716
ENSG00000236494	RBM15	0.55487
ENSG00000236498	RBM15	0.59002
ENSG00000236501	RBM15	0.360744
ENSG00000236519	RBM15	0.420156
ENSG00000236535	RBM15	0.66305
ENSG00000236545	RBM15	0.574167
ENSG00000236559	RBM15	0.673036
ENSG00000236671	RBM15	0.497348
ENSG00000236703	RBM15	0.653229
ENSG00000236714	RBM15	0.306576
ENSG00000236760	RBM15	0.560794
ENSG00000236790	RBM15	0.529276
ENSG00000236799	RBM15	0.409537
ENSG00000236824	RBM15	0.53764
ENSG00000236841	RBM15	0.435092
ENSG00000236871	RBM15	0.313471
ENSG00000236896	RBM15	0.657424
ENSG00000236936	RBM15	0.600098
ENSG00000236977	RBM15	0.62179
ENSG00000236986	RBM15	0.647926
ENSG00000237021	RBM15	0.535944
ENSG00000237054	RBM15	0.413335
ENSG00000237074	RBM15	0.503341
ENSG00000237126	RBM15	0.312958
ENSG00000237152	RBM15	0.507786
ENSG00000237166	RBM15	0.388775
ENSG00000237179	RBM15	0.343874
ENSG00000237222	RBM15	0.373814
ENSG00000237280	RBM15	0.614051
ENSG00000237281	RBM15	0.557308
ENSG00000237328	RBM15	0.593585
ENSG00000237331	RBM15	0.646049
ENSG00000237336	RBM15	0.623294
ENSG00000237416	RBM15	0.668168
ENSG00000237505	RBM15	0.525888
ENSG00000237596	RBM15	0.497928
ENSG00000237646	RBM15	0.632167
ENSG00000237705	RBM15	0.630142
ENSG00000237851	RBM15	0.588539
ENSG00000237852	RBM15	0.550033
ENSG00000237853	RBM15	0.658793
ENSG00000237870	RBM15	0.501809
ENSG00000237877	RBM15	0.641597
ENSG00000237892	RBM15	0.642071
ENSG00000237903	RBM15	0.456621
ENSG00000237921	RBM15	0.382033
ENSG00000237927	RBM15	0.461509
ENSG00000237934	RBM15	0.608863
ENSG00000238042	RBM15	0.385385
ENSG00000238140	RBM15	0.603473
ENSG00000238160	RBM15	0.640459
ENSG00000238171	RBM15	0.454568
ENSG00000238221	RBM15	0.580879
ENSG00000239265	RBM15	0.32612
ENSG00000239300	RBM15	0.6618
ENSG00000239353	RBM15	0.506018
ENSG00000239377	RBM15	0.44899
ENSG00000239407	RBM15	0.677618
ENSG00000239415	RBM15	0.384449
ENSG00000239508	RBM15	0.607856
ENSG00000239513	RBM15	0.412216
ENSG00000239608	RBM15	0.595538
ENSG00000239801	RBM15	0.601891
ENSG00000240015	RBM15	0.580055
ENSG00000240254	RBM15	0.643552
ENSG00000240350	RBM15	0.422737
ENSG00000240440	RBM15	0.317661
ENSG00000240499	RBM15	0.643439
ENSG00000240549	RBM15	0.631353
ENSG00000240567	RBM15	0.353548
ENSG00000240618	RBM15	0.450442
ENSG00000240710	RBM15	0.308142
ENSG00000240758	RBM15	0.557471
ENSG00000240915	RBM15	0.338386
ENSG00000240922	RBM15	0.468287
ENSG00000240996	RBM15	0.564828
ENSG00000241158	RBM15	0.35709
ENSG00000241316	RBM15	0.373082
ENSG00000241357	RBM15	0.487401
ENSG00000241449	RBM15	0.616668
ENSG00000241472	RBM15	0.556639
ENSG00000241479	RBM15	0.627736
ENSG00000241544	RBM15	0.389908
ENSG00000241560	RBM15	0.628068
ENSG00000241684	RBM15	0.378291
ENSG00000241818	RBM15	0.54678
ENSG00000241832	RBM15	0.44597
ENSG00000241886	RBM15	0.643009
ENSG00000241985	RBM15	0.533193
ENSG00000242048	RBM15	0.422485
ENSG00000242082	RBM15	0.415378
ENSG00000242094	RBM15	0.652461
ENSG00000242125	RBM15	0.411872
ENSG00000242154	RBM15	0.639228
ENSG00000242578	RBM15	0.385825
ENSG00000242791	RBM15	0.549553
ENSG00000242795	RBM15	0.612314
ENSG00000242797	RBM15	0.667175
ENSG00000242798	RBM15	0.338818
ENSG00000242908	RBM15	0.311054
ENSG00000242925	RBM15	0.473541
ENSG00000242973	RBM15	0.442863
ENSG00000243004	RBM15	0.607475
ENSG00000243055	RBM15	0.582592
ENSG00000243107	RBM15	0.648953
ENSG00000243179	RBM15	0.533771
ENSG00000243349	RBM15	0.371952
ENSG00000243368	RBM15	0.535276
ENSG00000243694	RBM15	0.300601
ENSG00000243797	RBM15	0.507045
ENSG00000243849	RBM15	0.626328
ENSG00000243960	RBM15	0.658242
ENSG00000244036	RBM15	0.339617
ENSG00000244137	RBM15	0.306817
ENSG00000244203	RBM15	0.60779
ENSG00000244286	RBM15	0.644681
ENSG00000244327	RBM15	0.667095
ENSG00000244332	RBM15	0.615095
ENSG00000244342	RBM15	0.475701
ENSG00000244879	RBM15	0.530081
ENSG00000244952	RBM15	0.413436
ENSG00000244998	RBM15	0.422605
ENSG00000245059	RBM15	0.534578
ENSG00000245080	RBM15	0.33229
ENSG00000245148	RBM15	0.65861
ENSG00000245149	RBM15	0.541511
ENSG00000245311	RBM15	0.604215
ENSG00000245479	RBM15	0.507224
ENSG00000245711	RBM15	0.675946
ENSG00000245888	RBM15	0.460305
ENSG00000245928	RBM15	0.610667
ENSG00000246090	RBM15	0.425478
ENSG00000246130	RBM15	0.482432
ENSG00000246250	RBM15	0.683719
ENSG00000246331	RBM15	0.308924
ENSG00000246334	RBM15	0.455733
ENSG00000246339	RBM15	0.416724
ENSG00000246366	RBM15	0.619431
ENSG00000246394	RBM15	0.355696
ENSG00000246422	RBM15	0.638804
ENSG00000246851	RBM15	0.639474
ENSG00000246889	RBM15	0.622
ENSG00000246982	RBM15	0.390026
ENSG00000247157	RBM15	0.327614
ENSG00000247228	RBM15	0.34006
ENSG00000247345	RBM15	0.589896
ENSG00000247473	RBM15	0.636032
ENSG00000247675	RBM15	0.482765
ENSG00000247844	RBM15	0.340841
ENSG00000248050	RBM15	0.331597
ENSG00000248100	RBM15	0.629555
ENSG00000248112	RBM15	0.451821
ENSG00000248115	RBM15	0.634344
ENSG00000248125	RBM15	0.631595
ENSG00000248165	RBM15	0.643355
ENSG00000248187	RBM15	0.361728
ENSG00000248242	RBM15	0.364747
ENSG00000248245	RBM15	0.301333
ENSG00000248268	RBM15	0.338042
ENSG00000248318	RBM15	0.642862
ENSG00000248319	RBM15	0.376734
ENSG00000248323	RBM15	0.504019
ENSG00000248362	RBM15	0.320172
ENSG00000248416	RBM15	0.483219
ENSG00000248458	RBM15	0.554332
ENSG00000248464	RBM15	0.354548
ENSG00000248476	RBM15	0.650312
ENSG00000248576	RBM15	0.453379
ENSG00000248693	RBM15	0.522839
ENSG00000248719	RBM15	0.369922
ENSG00000248758	RBM15	0.60776
ENSG00000248773	RBM15	0.628214
ENSG00000248844	RBM15	0.537788
ENSG00000248964	RBM15	0.311813
ENSG00000248968	RBM15	0.424477
ENSG00000249028	RBM15	0.632544
ENSG00000249049	RBM15	0.509875
ENSG00000249084	RBM15	0.613976
ENSG00000249102	RBM15	0.391796
ENSG00000249131	RBM15	0.435998
ENSG00000249180	RBM15	0.598805
ENSG00000249234	RBM15	0.642331
ENSG00000249252	RBM15	0.584797
ENSG00000249293	RBM15	0.610824
ENSG00000249295	RBM15	0.625611
ENSG00000249304	RBM15	0.543758
ENSG00000249328	RBM15	0.387914
ENSG00000249341	RBM15	0.41074
ENSG00000249352	RBM15	0.302854
ENSG00000249375	RBM15	0.312531
ENSG00000249379	RBM15	0.636901
ENSG00000249412	RBM15	0.603146
ENSG00000249417	RBM15	0.623218
ENSG00000249464	RBM15	0.451911
ENSG00000249502	RBM15	0.666745
ENSG00000249526	RBM15	0.512275
ENSG00000249593	RBM15	0.632131
ENSG00000249631	RBM15	0.347576
ENSG00000249635	RBM15	0.601191
ENSG00000249655	RBM15	0.578918
ENSG00000249713	RBM15	0.589549
ENSG00000249781	RBM15	0.506046
ENSG00000249807	RBM15	0.581493
ENSG00000249835	RBM15	0.542913
ENSG00000249852	RBM15	0.555561
ENSG00000249859	RBM15	0.383257
ENSG00000249885	RBM15	0.55276
ENSG00000249898	RBM15	0.381661
ENSG00000249899	RBM15	0.618808
ENSG00000249993	RBM15	0.386949
ENSG00000250033	RBM15	0.565356
ENSG00000250039	RBM15	0.521213
ENSG00000250069	RBM15	0.595881
ENSG00000250072	RBM15	0.472563
ENSG00000250075	RBM15	0.494387
ENSG00000250081	RBM15	0.319699
ENSG00000250116	RBM15	0.615304
ENSG00000250155	RBM15	0.3484
ENSG00000250234	RBM15	0.329561
ENSG00000250274	RBM15	0.342028
ENSG00000250280	RBM15	0.538413
ENSG00000250295	RBM15	0.635288
ENSG00000250371	RBM15	0.443577
ENSG00000250404	RBM15	0.479965
ENSG00000250413	RBM15	0.376722
ENSG00000250511	RBM15	0.502177
ENSG00000250541	RBM15	0.608039
ENSG00000250546	RBM15	0.452028
ENSG00000250548	RBM15	0.509266
ENSG00000250614	RBM15	0.65688
ENSG00000250619	RBM15	0.498696
ENSG00000250635	RBM15	0.563153
ENSG00000250643	RBM15	0.396249
ENSG00000250698	RBM15	0.641831
ENSG00000250733	RBM15	0.627146
ENSG00000250734	RBM15	0.301648
ENSG00000250777	RBM15	0.408677
ENSG00000250842	RBM15	0.40804
ENSG00000250906	RBM15	0.596192
ENSG00000250930	RBM15	0.603467
ENSG00000250950	RBM15	0.638248
ENSG00000250990	RBM15	0.610515
ENSG00000251018	RBM15	0.328317
ENSG00000251026	RBM15	0.308713
ENSG00000251045	RBM15	0.426692
ENSG00000251054	RBM15	0.598326
ENSG00000251136	RBM15	0.661131
ENSG00000251139	RBM15	0.583032
ENSG00000251175	RBM15	0.648143
ENSG00000251179	RBM15	0.313417
ENSG00000251186	RBM15	0.568099
ENSG00000251194	RBM15	0.640665
ENSG00000251224	RBM15	0.617832
ENSG00000251248	RBM15	0.401082
ENSG00000251320	RBM15	0.320935
ENSG00000251370	RBM15	0.638929
ENSG00000251387	RBM15	0.371568
ENSG00000251432	RBM15	0.417206
ENSG00000251460	RBM15	0.55435
ENSG00000251497	RBM15	0.566858
ENSG00000251523	RBM15	0.607448
ENSG00000251562	RBM15	0.460802
ENSG00000251574	RBM15	0.427511
ENSG00000251586	RBM15	0.657307
ENSG00000251611	RBM15	0.35661
ENSG00000251665	RBM15	0.321045
ENSG00000251666	RBM15	0.647463
ENSG00000251687	RBM15	0.546636
ENSG00000251688	RBM15	0.39625
ENSG00000252690	RBM15	0.663609
ENSG00000253112	RBM15	0.604421
ENSG00000253121	RBM15	0.593112
ENSG00000253167	RBM15	0.653254
ENSG00000253168	RBM15	0.656123
ENSG00000253174	RBM15	0.395519
ENSG00000253197	RBM15	0.621466
ENSG00000253263	RBM15	0.525264
ENSG00000253264	RBM15	0.573085
ENSG00000253307	RBM15	0.447496
ENSG00000253334	RBM15	0.573269
ENSG00000253347	RBM15	0.548897
ENSG00000253372	RBM15	0.657536
ENSG00000253385	RBM15	0.646219
ENSG00000253399	RBM15	0.598196
ENSG00000253438	RBM15	0.491943
ENSG00000253475	RBM15	0.636441
ENSG00000253490	RBM15	0.418039
ENSG00000253513	RBM15	0.329035
ENSG00000253519	RBM15	0.572468
ENSG00000253562	RBM15	0.612701
ENSG00000253567	RBM15	0.520194
ENSG00000253607	RBM15	0.605892
ENSG00000253658	RBM15	0.405963
ENSG00000253686	RBM15	0.349483
ENSG00000253687	RBM15	0.66094
ENSG00000253708	RBM15	0.536772
ENSG00000253720	RBM15	0.647145
ENSG00000253741	RBM15	0.332665
ENSG00000253754	RBM15	0.673924
ENSG00000253837	RBM15	0.575047
ENSG00000253838	RBM15	0.392844
ENSG00000253854	RBM15	0.677869
ENSG00000253891	RBM15	0.308088
ENSG00000253961	RBM15	0.641699
ENSG00000253972	RBM15	0.674039
ENSG00000253983	RBM15	0.422109
ENSG00000254019	RBM15	0.618807
ENSG00000254028	RBM15	0.385482
ENSG00000254031	RBM15	0.482555
ENSG00000254034	RBM15	0.608228
ENSG00000254094	RBM15	0.456578
ENSG00000254111	RBM15	0.318356
ENSG00000254154	RBM15	0.504515
ENSG00000254163	RBM15	0.492994
ENSG00000254166	RBM15	0.454548
ENSG00000254180	RBM15	0.413255
ENSG00000254205	RBM15	0.614313
ENSG00000254208	RBM15	0.54718
ENSG00000254226	RBM15	0.40105
ENSG00000254248	RBM15	0.336365
ENSG00000254263	RBM15	0.656998
ENSG00000254266	RBM15	0.501768
ENSG00000254267	RBM15	0.418755
ENSG00000254286	RBM15	0.454357
ENSG00000254287	RBM15	0.462872
ENSG00000254315	RBM15	0.599358
ENSG00000254317	RBM15	0.635548
ENSG00000254349	RBM15	0.326805
ENSG00000254370	RBM15	0.465656
ENSG00000254391	RBM15	0.398105
ENSG00000254397	RBM15	0.679147
ENSG00000254417	RBM15	0.537846
ENSG00000254420	RBM15	0.492255
ENSG00000254431	RBM15	0.487629
ENSG00000254432	RBM15	0.635993
ENSG00000254433	RBM15	0.682701
ENSG00000254453	RBM15	0.579046
ENSG00000254484	RBM15	0.617027
ENSG00000254495	RBM15	0.6198
ENSG00000254538	RBM15	0.652424
ENSG00000254551	RBM15	0.480272
ENSG00000254556	RBM15	0.600005
ENSG00000254571	RBM15	0.488768
ENSG00000254577	RBM15	0.682179
ENSG00000254584	RBM15	0.427846
ENSG00000254604	RBM15	0.578499
ENSG00000254605	RBM15	0.314227
ENSG00000254606	RBM15	0.600633
ENSG00000254638	RBM15	0.635253
ENSG00000254671	RBM15	0.599517
ENSG00000254691	RBM15	0.577935
ENSG00000254693	RBM15	0.395978
ENSG00000254694	RBM15	0.597659
ENSG00000254739	RBM15	0.363786
ENSG00000254791	RBM15	0.540648
ENSG00000254826	RBM15	0.542927
ENSG00000254879	RBM15	0.638676
ENSG00000254900	RBM15	0.618013
ENSG00000254911	RBM15	0.510146
ENSG00000254964	RBM15	0.421398
ENSG00000254972	RBM15	0.454371
ENSG00000254985	RBM15	0.672511
ENSG00000255050	RBM15	0.33228
ENSG00000255092	RBM15	0.581271
ENSG00000255094	RBM15	0.492631
ENSG00000255125	RBM15	0.559543
ENSG00000255142	RBM15	0.438451
ENSG00000255158	RBM15	0.592231
ENSG00000255159	RBM15	0.60178
ENSG00000255164	RBM15	0.568736
ENSG00000255165	RBM15	0.610585
ENSG00000255186	RBM15	0.417388
ENSG00000255276	RBM15	0.317667
ENSG00000255306	RBM15	0.309979
ENSG00000255322	RBM15	0.430508
ENSG00000255340	RBM15	0.609576
ENSG00000255343	RBM15	0.406046
ENSG00000255348	RBM15	0.597167
ENSG00000255355	RBM15	0.388202
ENSG00000255400	RBM15	0.558166
ENSG00000255409	RBM15	0.632821
ENSG00000255410	RBM15	0.356412
ENSG00000255414	RBM15	0.576403
ENSG00000255418	RBM15	0.418523
ENSG00000255433	RBM15	0.390966
ENSG00000255438	RBM15	0.528054
ENSG00000255443	RBM15	0.655165
ENSG00000255449	RBM15	0.490365
ENSG00000255462	RBM15	0.361957
ENSG00000255465	RBM15	0.388811
[truncated: 2,130 more rows]
